# Supplementary material for: Association of rs3027178 polymorphism in the circadian clock gene PER1 with susceptibility to Alzheimer’s disease and longevity in an Italian population
Source: GeroScience. 2021 Dec 18;44(2):881–96. doi: 10.1007/s11357-021-00477-0 (PMC9135916; doi:10.1007/s11357-021-00477-0)
Supplement: Supplementary file 3 — Supplementary file3 (XLSX 156 KB) [file 11357_2021_477_MOESM3_ESM.xlsx]

## Sheet: DC1
CHR	SNP	BP	A1	F_A	F_U	A2	P	rank	OR	SE	L95	U95
17	chr17:8052525	8052525	CAAAAACA	0.4051	0.621	C	0.0004803	1	0.4156	0.246	0.2566	0.6731
10	rs2254051	88414758	A	0.1076	0.2581	G	0.001376	2	0.3466	0.3287	0.182	0.6602
10	rs2675698	88421997	T	0.1076	0.2581	C	0.001376	3	0.3466	0.3287	0.182	0.6602
10	rs2254548	88419290	A	0.1076	0.25	C	0.002219	4	0.3617	0.33	0.1894	0.6907
10	rs2675703	88414569	T	0.1139	0.2581	C	0.002589	5	0.3696	0.3238	0.196	0.6972
20	rs3746682	5283256	C	0.1962	0.3548	G	0.004176	6	0.4438	0.2745	0.2591	0.7601
6	rs9470219	36075219	A	0.443	0.2742	C	0.0042	7	2106	0.2572	1272	3486
1	rs3828057	151780177	T	0.2722	0.4355	C	0.005377	8	0.4847	0.2545	0.2944	0.7981
20	rs8116897	5294496	T	0.519	0.3468	C	0.005378	9	2032	0.2469	1253	3297
10	rs11186339	92617609	C	0.01899	0.09677	T	0.005816	10	0.1806	0.6573	0.04981	0.6551
6	rs851010	36041431	A	0.443	0.2823	G	0.006353	11	2023	0.2558	1225	3.34
17	rs3027178	8053085	G	0.2532	0.4113	T	0.006878	12	0.4852	0.2584	0.2924	0.8052
9	rs3818559	77286876	C	0.3481	0.2016	A	0.007737	13	2115	0.2793	1223	3655
22	rs1134224	46633371	T	0.2152	0.09677	A	0.009021	14	2559	0.3602	1263	5184
22	rs6008259	46633782	A	0.2152	0.09677	G	0.009021	15	2559	0.3602	1263	5184
22	rs1055659	46638298	T	0.2152	0.09677	C	0.009021	16	2559	0.3602	1263	5184
20	rs3746681	5282619	T	0.5	0.3468	A	0.01114	17	1884	0.2468	1161	3056
17	rs939346	38252667	G	0	0.04032	A	0.0157	18	0	inf	0	nan
10	rs1889490	72357713	T	0.4051	0.2661	C	0.01657	19	1877	0.2599	1128	3125
5	rs873593	149669471	T	0.08228	0.1774	C	0.01843	20	0.4157	0.3729	0.2001	0.8634
22	rs41378347	46636976	A	0.1456	0.05645	G	0.01896	21	2848	0.4498	1179	6876
22	rs41427746	46637239	C	0.1456	0.05645	T	0.01896	22	2848	0.4498	1179	6876
22	rs9626814	46637254	A	0.1456	0.05645	G	0.01896	23	2848	0.4498	1179	6876
22	rs45550937	46638128	G	0.1456	0.05645	C	0.01896	24	2848	0.4498	1179	6876
22	rs10154348	46638159	A	0.1456	0.05645	C	0.01896	25	2848	0.4498	1179	6876
22	rs45552534	46638171	A	0.1456	0.05645	G	0.01896	26	2848	0.4498	1179	6876
22	chr22:46638211	46638211	A	0.1456	0.05645	G	0.01896	27	2848	0.4498	1179	6876
22	rs45576140	46638216	G	0.1456	0.05645	C	0.01896	28	2848	0.4498	1179	6876
22	rs45528736	46638312	G	0.1456	0.05645	A	0.01896	29	2848	0.4498	1179	6876
22	rs45576734	46638365	G	0.1456	0.05645	A	0.01896	30	2848	0.4498	1179	6876
22	chr22:46638486	46638486	T	0.1456	0.05645	C	0.01896	31	2848	0.4498	1179	6876
17	rs2585408	8043753	T	0.4494	0.3065	C	0.01906	32	1847	0.252	1127	3027
17	rs55822222	8045060	C	0.3101	0.1855	CT	0.01943	33	1974	0.288	1123	3472
4	rs35543551	56297874	C	0.3354	0.4758	CAG	0.01989	34	0.5561	0.2464	0.3431	0.9014
9	chr9:77245348	77245348	C	0.1013	0.2016	CG	0.02604	35	0.4462	0.3459	0.2265	0.8789
4	rs6828570	56297762	G	0.3481	0.4839	C	0.02782	36	0.5696	0.2453	0.3522	0.9212
4	rs3749474	56300685	T	0.3481	0.4839	C	0.02782	37	0.5696	0.2453	0.3522	0.9212
4	rs5858333	56301049	GA	0.3481	0.4839	G	0.02782	38	0.5696	0.2453	0.3522	0.9212
4	rs62303689	56295873	A	0.1646	0.07258	C	0.02792	39	2517	0.4072	1133	5591
22	chr22:46638420	46638420	C	0.1392	0.05645	CT	0.02896	40	2704	0.4519	1115	6556
1	rs4908699	7905274	A	0.05063	0.129	G	0.02978	41	0.36	0.451	0.1487	0.8714
4	rs1047354	56295583	G	0.3481	0.4758	A	0.03758	42	0.5883	0.2454	0.3637	0.9516
4	rs1056547	56296763	G	0.3544	0.4839	T	0.03801	43	0.5856	0.2449	0.3624	0.9463
4	rs1056545	56296897	A	0.3544	0.4839	G	0.03801	44	0.5856	0.2449	0.3624	0.9463
4	rs5863	56296907	G	0.3544	0.4839	A	0.03801	45	0.5856	0.2449	0.3624	0.9463
4	rs7691799	56411741	A	0.3544	0.4839	C	0.03801	46	0.5856	0.2449	0.3624	0.9463
4	rs3805151	56337041	C	0.3608	0.4839	T	0.03943	47	0.602	0.2444	0.3729	0.9719
4	rs12505266	56412169	T	0.3608	0.4839	C	0.03943	48	0.602	0.2444	0.3729	0.9719
4	rs9812	114372480	T	0.2152	0.121	A	0.04071	49	1992	0.3366	1.03	3854
4	rs17046072	114374813	T	0.2152	0.121	C	0.04071	50	1992	0.3366	1.03	3854
19	rs62128767	48337897	A	0.1772	0.2823	G	0.04363	51	0.5477	0.2885	0.3112	0.964
10	rs2242258	75607168	C	0.2342	0.1371	T	0.04741	52	1925	0.3217	1025	3615
20	rs8116536	5294461	A	0.3418	0.2339	G	0.0499	53	1701	0.2704	1001	2.89
17	rs2289591	8048010	A	0.1962	0.2984	C	0.05064	54	0.574	0.2805	0.3312	0.9945
1	rs9826	151778899	C	0.5253	0.4032	T	0.05432	55	1638	0.2427	1018	2635
17	rs2297508	17715317	C	0.3987	0.5161	G	0.05434	56	0.6217	0.2423	0.3867	0.9995
19	chr19:48343903	48343903	A	0.1772	0.2742	G	0.05991	57	0.5701	0.2897	0.3231	1006
5	rs11746373	491826	G	0.2215	0.129	C	0.06076	58	1921	0.3293	1007	3663
19	rs62128809	48344513	A	0.1835	0.2823	G	0.06233	59	0.5717	0.2864	0.3261	1002
19	rs62128810	48345604	T	0.1835	0.2823	C	0.06233	60	0.5717	0.2864	0.3261	1002
11	rs2292913	45877529	A	0.1266	0.05645	G	0.06516	61	2422	0.4568	0.9895	5.93
4	rs1522112	56329773	C	0.3608	0.4758	T	0.06724	62	0.6217	0.2445	0.385	1004
4	rs6838882	56355477	G	0.3608	0.4758	A	0.06724	63	0.6217	0.2445	0.385	1004
4	chr4:56412873	56412873	C	0.2911	0.1935	A	0.07109	64	1711	0.2869	0.9752	3003
4	chr4:56412874	56412874	T	0.2911	0.1935	G	0.07109	65	1711	0.2869	0.9752	3003
1	rs9017	151778683	C	0.5253	0.4113	T	0.07142	66	1584	0.2423	0.9853	2547
2	rs1053095	101612584	A	0.4367	0.5484	T	0.07209	67	0.6385	0.2414	0.3978	1025
5	rs55989315	485259	T	0.2532	0.1613	G	0.0782	68	1763	0.3051	0.9693	3205
4	rs12505265	56412143	C	0.3165	0.2177	G	0.07988	69	1663	0.2768	0.9669	2861
11	rs2292910	45903613	A	0.4114	0.3065	C	0.08129	70	1582	0.2531	0.9631	2598
10	rs12783161	75572201	G	0.2152	0.129	C	0.08331	71	1851	0.3305	0.9683	3537
17	rs885747	8050737	C	0.4304	0.3226	G	0.08382	72	1587	0.2504	0.9712	2592
19	rs62128766	48337812	T	0.1835	0.2742	C	0.08395	73	0.5951	0.2877	0.3386	1046
19	rs62128808	48344270	T	0.1835	0.2742	C	0.08395	74	0.5951	0.2877	0.3386	1046
19	chr19:48344874	48344874	GA	0.1835	0.2742	G	0.08395	75	0.5951	0.2877	0.3386	1046
19	rs62128811	48346509	G	0.1835	0.2742	C	0.08395	76	0.5951	0.2877	0.3386	1046
2	rs7581886	101581246	C	0.1392	0.07258	T	0.08615	77	2067	0.4155	0.9156	4666
22	rs9611577	41793090	G	0.2658	0.1774	T	0.08685	78	1679	0.2961	0.9395	2999
5	rs2230437	476353	T	0.3418	0.2419	C	0.08787	79	1627	0.2685	0.9612	2754
4	rs3755863	23815522	T	0.462	0.3548	C	0.0881	80	1561	0.2464	0.9635	2531
1	rs12144914	151789647	G	0.3861	0.4919	T	0.09006	81	0.6495	0.2428	0.4035	1045
2	chr2:101587564	101587564	A	0.006329	0.04032	G	0.09012	82	0.1516	1102	0.01748	1315
5	rs2066913	135276814	A	0.2785	0.379	G	0.09502	83	0.6323	0.2564	0.3825	1045
6	rs61763106	36040642	A	0.1203	0.05645	AT	0.09569	84	2285	0.4596	0.9281	5624
20	rs157816	476285	T	0.2911	0.3871	C	0.099	85	0.6503	0.2543	0.3951	1.07
5	rs41282625	475626	G	0.2975	0.2097	C	0.102	86	1596	0.281	0.9201	2768
4	rs2070062	56355598	C	0.3101	0.2177	A	0.1045	87	1615	0.2774	0.9378	2781
7	rs1804175	106801016	C	0.03165	0.08065	G	0.1062	88	0.3725	0.5615	0.1239	1.12
4	rs10462028	56298300	A	0.3228	0.2339	G	0.1113	89	1561	0.272	0.9163	2661
17	rs2253820	8048169	T	0.1835	0.2661	C	0.1116	90	0.6199	0.289	0.3518	1092
17	rs2735611	8048283	G	0.1835	0.2661	A	0.1116	91	0.6199	0.289	0.3518	1092
2	rs2278727	101598677	T	0.2025	0.129	C	0.1127	92	1714	0.3331	0.8924	3293
22	rs11546403	41783659	T	0.2595	0.1774	C	0.1141	93	1625	0.297	0.9078	2908
1	chr1:241757409	241757409	TA	0.2152	0.1371	T	0.1186	94	1726	0.325	0.9127	3263
9	rs11144064	77301304	T	0.05696	0.01613	C	0.1199	95	3685	0.7912	0.7815	17.37
10	rs885822	72358577	G	0.4304	0.5242	A	0.1205	96	0.6858	0.2411	0.4275	1.1
5	rs56082422	483675	A	0.1329	0.07258	G	0.1212	97	1959	0.418	0.8633	4444
2	rs1562313	101587455	T	0.1709	0.1048	C	0.1248	98	1.76	0.3614	0.8667	3573
5	rs6893937	131818201	C	0.2089	0.2903	T	0.1261	99	0.6453	0.2783	0.374	1113
12	rs774049	56816978	T	0.08228	0.03226	C	0.1283	100	2.69	0.5849	0.8547	8464
4	rs8192678	23815662	T	0.3797	0.2903	C	0.1296	101	1497	0.2569	0.9045	2476
5	rs1548397	135270979	A	0.3038	0.3952	G	0.1297	102	0.6679	0.2523	0.4073	1095
17	rs11868035	17715101	A	0.3101	0.4032	G	0.1313	103	0.6653	0.2512	0.4066	1089
5	rs56098739	483564	G	0.2278	0.1532	A	0.1314	104	1631	0.3133	0.8825	3013
5	rs55720119	475621	TG	0.2911	0.2097	T	0.1316	105	1548	0.2817	0.8913	2689
19	chr19:48345395	48345395	T	0.1835	0.1129	C	0.1327	106	1766	0.3504	0.8889	3.51
4	chr4:56296381	56296381	C	0.3038	0.2177	CTGG	0.135	107	1568	0.278	0.9092	2703
4	rs1801260	56301369	G	0.3038	0.2177	A	0.135	108	1568	0.278	0.9092	2703
19	rs7248427	48346161	C	0.3291	0.4194	T	0.1361	109	0.6792	0.2486	0.4173	1106
19	rs11666244	48346241	T	0.3291	0.4194	C	0.1361	110	0.6792	0.2486	0.4173	1106
19	rs11666316	48346503	T	0.3291	0.4194	C	0.1361	111	0.6792	0.2486	0.4173	1106
19	rs11670620	48346525	C	0.3291	0.4194	T	0.1361	112	0.6792	0.2486	0.4173	1106
6	rs8510	36078180	T	0.1139	0.05645	C	0.1383	113	2149	0.4627	0.8677	5322
10	rs6480459	72357720	A	0.1139	0.05645	G	0.1383	114	2149	0.4627	0.8677	5322
4	rs1048004	56300209	A	0.3101	0.2258	C	0.1386	115	1541	0.2752	0.8988	2643
5	rs890986	479905	A	0.1266	0.1935	C	0.1386	116	0.6039	0.33	0.3162	1153
9	rs4880179	139872048	A	0.02532	0.06452	G	0.1389	117	0.3766	0.6246	0.1107	1281
9	rs13306	139876154	A	0.02532	0.06452	G	0.1389	118	0.3766	0.6246	0.1107	1281
22	rs4141433	41792601	G	0.02532	0.06452	A	0.1389	119	0.3766	0.6246	0.1107	1281
17	rs8080306	66508243	C	0.2342	0.3145	A	0.1391	120	0.6665	0.2696	0.3929	1131
6	rs11399714	36078920	G	0.03797	0.008065	GA	0.1395	121	4855	1087	0.5768	40.87
19	rs55835533	48343993	A	0.2468	0.1694	G	0.1426	122	1607	0.3023	0.8889	2907
19	chr19:48344346	48344346	C	0.2468	0.1694	G	0.1426	123	1607	0.3023	0.8889	2907
4	rs2970847	23815924	T	0.1772	0.25	C	0.1431	124	0.6462	0.294	0.3632	1.15
9	rs34866806	71627754	GGC	0.2532	0.1774	G	0.1482	125	1572	0.2979	0.8766	2818
12	rs1961586	56810751	A	0.08861	0.04032	G	0.1506	126	2314	0.5355	0.81	6.61
7	chr7:720119	720119	G	0.1203	0.06452	C	0.1531	127	1982	0.4398	0.837	4693
1	rs228697	7887579	G	0.1582	0.09677	C	0.156	128	1754	0.3739	0.8431	3651
1	rs228654	7897228	A	0.1582	0.09677	G	0.156	129	1754	0.3739	0.8431	3651
22	rs10568239	38699050	GAGGC	0.1076	0.1694	G	0.1602	130	0.5914	0.3511	0.2972	1177
10	rs1079610	88422116	C	0.3671	0.2823	T	0.1604	131	1475	0.2589	0.8879	2.45
4	rs3805213	139965724	T	0.2089	0.2823	C	0.163	132	0.6713	0.2795	0.3882	1161
10	rs1131824	78944590	A	0.3924	0.3065	G	0.1677	133	1462	0.2539	0.8885	2404
11	rs4755345	45891508	A	0.1266	0.07258	G	0.1683	134	1852	0.4208	0.8118	4224
12	chr12:27485974	27485974	C	0.1266	0.07258	G	0.1683	135	1852	0.4208	0.8118	4224
17	rs1010546	64684565	T	0.1582	0.2258	C	0.1683	136	0.6445	0.306	0.3538	1174
19	rs12974951	48345928	T	0.3354	0.4194	C	0.1725	137	0.6989	0.248	0.4298	1136
17	rs8905	66527802	G	0.08228	0.1371	T	0.1734	138	0.5643	0.3899	0.2628	1212
4	rs11240	56319350	G	0.3038	0.2258	C	0.1763	139	1496	0.2758	0.8714	2569
17	rs1010545	64684642	C	0.3481	0.4274	T	0.1776	140	0.7153	0.2467	0.4411	1.16
1	rs12132002	84640834	G	0.3544	0.4355	T	0.1777	141	0.7117	0.2459	0.4395	1152
11	rs11394694	45868850	C	0.2278	0.1613	CG	0.1786	142	1534	0.3092	0.8371	2813
4	rs12511604	114372504	C	0.2405	0.3145	T	0.1798	143	0.6902	0.2684	0.4078	1168
12	rs1048155	26273088	C	0.3734	0.4597	G	0.1798	144	0.7005	0.244	0.4343	1.13
5	rs2163766	149599548	A	0.1329	0.08065	G	0.1835	145	1747	0.4046	0.7907	3862
10	chr10:92617659	92617659	C	0.1329	0.08065	T	0.1835	146	1747	0.4046	0.7907	3862
7	rs327518	127251792	A	0.481	0.3952	G	0.184	147	1419	0.2431	0.8809	2284
1	rs11590657	7887926	G	0.1266	0.1855	A	0.1851	148	0.6364	0.3326	0.3316	1221
5	rs6872510	481610	T	0.1266	0.1855	C	0.1851	149	0.6364	0.3326	0.3316	1221
5	rs3777230	482653	T	0.1266	0.1855	C	0.1851	150	0.6364	0.3326	0.3316	1221
4	rs6821591	23797000	C	0.4494	0.5323	T	0.1874	151	0.7172	0.2408	0.4474	1.15
17	rs12936927	17726965	C	0.4494	0.5323	T	0.1874	152	0.7172	0.2408	0.4474	1.15
17	rs60282872	17740164	GC	0.4494	0.5323	G	0.1874	153	0.7172	0.2408	0.4474	1.15
12	rs3809238	107486863	A	0.01899	0.04839	G	0.1879	154	0.3806	0.7176	0.09326	1554
12	rs3809236	107487047	A	0.01899	0.04839	G	0.1879	155	0.3806	0.7176	0.09326	1554
19	rs3745734	49134388	C	0.03797	0.08065	G	0.1934	156	0.45	0.5311	0.1589	1274
19	rs12608544	49136651	A	0.03797	0.08065	G	0.1934	157	0.45	0.5311	0.1589	1274
1	chr1:7863735	7863735	C	0.05063	0.01613	CTTA	0.1939	158	3253	0.7999	0.6783	15.6
11	rs6798	45904477	T	0.1456	0.08871	C	0.1968	159	1.75	0.3881	0.8179	3745
9	rs3730386	71628207	C	0.2848	0.3629	G	0.1981	160	0.6991	0.2568	0.4226	1157
17	rs60287105	64800774	CA	0.09494	0.1452	C	0.1982	161	0.6177	0.3724	0.2977	1282
2	rs10462023	239184581	A	0.3481	0.2742	G	0.1988	162	1413	0.2616	0.8465	2.36
17	chr17:64800898	64800898	A	0.1456	0.2097	G	0.205	163	0.6422	0.3155	0.346	1192
5	rs4334924	477634	A	0.2722	0.2016	G	0.2069	164	1481	0.2864	0.8446	2596
16	rs2242444	58199670	T	0.1519	0.09677	C	0.2089	165	1672	0.376	0.8	3493
12	rs10631263	56814256	G	0.3228	0.3952	GGAT	0.2128	166	0.7295	0.2504	0.4466	1192
10	rs3740332	88418535	T	0.1076	0.1613	C	0.2149	167	0.627	0.3543	0.3131	1256
19	rs3859429	48343531	C	0.3418	0.4194	CAAG	0.2156	168	0.7189	0.2475	0.4426	1168
19	rs3848536	48343624	T	0.3418	0.4194	A	0.2156	169	0.7189	0.2475	0.4426	1168
19	rs3848537	48343625	C	0.3418	0.4194	A	0.2156	170	0.7189	0.2475	0.4426	1168
19	rs3859431	48343906	T	0.3418	0.4194	C	0.2156	171	0.7189	0.2475	0.4426	1168
19	rs3933489	48344190	C	0.3418	0.4194	G	0.2156	172	0.7189	0.2475	0.4426	1168
19	rs12462534	48344570	A	0.3418	0.4194	G	0.2156	173	0.7189	0.2475	0.4426	1168
19	rs35850082	48345114	T	0.3418	0.4194	TA	0.2156	174	0.7189	0.2475	0.4426	1168
19	rs12982537	48345330	T	0.3418	0.4194	C	0.2156	175	0.7189	0.2475	0.4426	1168
19	rs12463238	48345783	C	0.3418	0.4194	G	0.2156	176	0.7189	0.2475	0.4426	1168
19	rs11666203	48345941	T	0.3418	0.4194	G	0.2156	177	0.7189	0.2475	0.4426	1168
9	rs41287419	77301774	C	0.08228	0.04032	A	0.2196	178	2134	0.5406	0.7396	6156
1	rs228701	7889804	C	0.3671	0.4435	G	0.2213	179	0.7276	0.2448	0.4504	1176
10	rs2288837	78729669	A	0.2975	0.2258	G	0.2216	180	1452	0.2764	0.8445	2496
10	rs2250140	75612881	T	0.4367	0.3629	C	0.2235	181	1361	0.2462	0.8401	2205
10	rs2675671	75632760	C	0.4367	0.3629	T	0.2235	182	1361	0.2462	0.8401	2205
2	rs356651	101541798	C	0.1139	0.1694	T	0.2239	183	0.6306	0.3464	0.3198	1244
6	rs303048	10398982	T	0.2215	0.1613	A	0.228	184	1.48	0.3103	0.8054	2719
11	rs2292912	45877688	C	0.2215	0.1613	G	0.228	185	1.48	0.3103	0.8054	2719
17	rs13306736	17740281	C	0.462	0.5403	T	0.2302	186	0.7306	0.2407	0.4559	1171
1	rs3768258	84670457	A	0.4937	0.4194	G	0.2303	187	1.35	0.2417	0.8405	2168
2	rs1053096	101612615	T	0.3165	0.25	C	0.2353	188	1389	0.2688	0.82	2352
10	rs10788521	88417724	T	0.3291	0.2581	C	0.2378	189	1.41	0.2661	0.8373	2376
17	rs3841527	53392908	G	0.05696	0.02419	GA	0.2388	190	2436	0.6778	0.6453	9197
12	rs774048	56816814	A	0.08861	0.04839	C	0.2449	191	1912	0.5035	0.7127	5.13
12	rs774050	56818922	T	0.08861	0.04839	C	0.2449	192	1912	0.5035	0.7127	5.13
12	rs774040	56826061	G	0.01266	0.04032	A	0.2465	193	0.3051	0.8455	0.05819	1.6
22	rs1800246	46615625	A	0.01266	0.04032	G	0.2465	194	0.3051	0.8455	0.05819	1.6
5	rs2241694	149602608	A	0.1266	0.08065	G	0.2467	195	1652	0.4075	0.7434	3672
9	rs12345886	71627525	T	0.2468	0.1855	G	0.2477	196	1439	0.2957	0.8062	2569
5	rs703752	172659511	A	0.3608	0.2903	C	0.251	197	1.38	0.258	0.8319	2288
20	rs34056933	470606	TA	0.2975	0.3629	T	0.2525	198	0.7433	0.2553	0.4507	1226
20	rs459710	463995	C	0.3165	0.3871	T	0.2569	199	0.733	0.2515	0.4478	1.2
7	chr7:589572	589572	C	0.01899	0	CCTTGA	0.2583	200	NA	NA	NA	NA
16	rs3729896	24104188	T	0.01899	0	C	0.2583	201	NA	NA	NA	NA
7	chr7:106685448	106685448	T	0.3861	0.3145	G	0.2591	202	1371	0.2532	0.8344	2251
16	rs12920269	58201759	G	0.1392	0.08871	A	0.2626	203	1662	0.3906	0.7728	3573
19	rs4356586	48343803	C	0.3354	0.4032	T	0.2633	204	0.747	0.2488	0.4587	1217
19	rs3859430	48343815	C	0.3354	0.4032	G	0.2633	205	0.747	0.2488	0.4587	1217
5	rs5865334	479879	G	0.1456	0.2016	GC	0.2639	206	0.6747	0.3178	0.3619	1258
17	rs10462024	8051639	G	0.3481	0.4194	A	0.2659	207	0.7394	0.247	0.4556	1.2
2	rs9223	101609827	T	0.3544	0.4194	C	0.2701	208	0.7602	0.2465	0.4689	1232
17	rs2227857	64685078	A	0.3608	0.4274	G	0.2702	209	0.756	0.2458	0.467	1224
1	rs228729	7845695	T	0.3671	0.4355	C	0.2707	210	0.7519	0.245	0.4651	1215
20	rs205904	480620	T	0.2278	0.2903	A	0.2714	211	0.7213	0.2741	0.4215	1234
16	rs41303763	24229699	T	0.06329	0.1048	C	0.2731	212	0.5769	0.439	0.244	1364
17	rs59212690	53400319	T	0.06329	0.1048	C	0.2731	213	0.5769	0.439	0.244	1364
4	rs3749473	56294628	T	0.4494	0.379	C	0.2739	214	1337	0.2446	0.8278	2.16
1	rs45572340	241761349	C	0.2342	0.2984	T	0.2753	215	0.719	0.2717	0.4222	1225
1	rs228671	7870418	T	0.1456	0.09677	C	0.2754	216	1.59	0.3783	0.7575	3338
3	rs352168	52237970	C	0.4051	0.4758	T	0.2764	217	0.7501	0.2421	0.4667	1205
4	rs3749472	56294032	A	0.462	0.3952	G	0.2776	218	1315	0.2433	0.8159	2118
10	rs885821	72358655	A	0.1582	0.2097	G	0.2789	219	0.7085	0.3101	0.3858	1301
19	rs1800470	41858921	G	0.4304	0.5	A	0.2791	220	0.7556	0.241	0.4711	1212
1	rs1057738	84670816	A	0.4873	0.4194	C	0.2796	221	1316	0.2418	0.8195	2114
7	rs564449	100321138	T	0.03797	0.07258	G	0.2849	222	0.5044	0.5413	0.1746	1457
17	chr17:8052532	8052532	AAAAAC	0.03797	0.07258	A	0.2849	223	0.5044	0.5413	0.1746	1457
10	rs11202106	88414570	A	0.3228	0.2581	G	0.2923	224	1.37	0.2666	0.8126	2311
10	rs3740337	88422151	A	0.3228	0.2581	C	0.2923	225	1.37	0.2666	0.8126	2311
4	rs3749515	139937071	C	0.3354	0.2742	T	0.2999	226	1336	0.2625	0.7987	2235
5	rs9885312	482186	C	0.1203	0.1694	G	0.3023	227	0.6704	0.3423	0.3428	1311
7	rs712700	127250907	T	0.1835	0.2339	C	0.3037	228	0.7364	0.2954	0.4128	1314
7	rs594141	127254457	G	0.1835	0.2339	A	0.3037	229	0.7364	0.2954	0.4128	1314
1	rs632966	241767930	G	0.01899	0.04032	A	0.3059	230	0.4606	0.7404	0.1079	1966
19	rs2301139	49133761	T	0.01899	0.04032	C	0.3059	231	0.4606	0.7404	0.1079	1966
2	rs3841571	101582245	A	0.07595	0.1129	AGCCCAGGCATGGGG	0.3064	232	0.6458	0.4132	0.2873	1451
7	rs3729876	106786952	T	0.2405	0.1855	C	0.3086	233	1391	0.2967	0.7774	2487
5	rs6869490	149600448	T	0.1139	0.07258	C	0.309	234	1643	0.4272	0.7111	3795
4	rs3774923	23795064	T	0.0443	0.07258	C	0.3154	235	0.5923	0.5189	0.2142	1638
2	rs2289950	101584895	T	0.08228	0.121	C	0.3189	236	0.6515	0.3996	0.2977	1426
17	rs55651832	64803703	A	0.08228	0.121	G	0.3189	237	0.6515	0.3996	0.2977	1426
6	rs1675414	10412188	C	0.3291	0.3871	T	0.319	238	0.7767	0.2503	0.4756	1269
1	rs228691	7880469	A	0.3354	0.3952	G	0.3197	239	0.7726	0.2493	0.474	1259
4	rs11731775	114682714	A	0.3481	0.4113	G	0.3219	240	0.7643	0.2474	0.4707	1241
10	chr10:79397495	79397495	TGCTGCC	0.2532	0.2016	T	0.3225	241	1342	0.2891	0.7617	2366
12	chr12:27553393	27553393	C	0.006329	0.02419	T	0.3232	242	0.2569	1161	0.02639	2.5
2	rs3739008	101612568	T	0.3608	0.4194	C	0.327	243	0.7814	0.2461	0.4824	1266
1	rs1773135	7890264	A	0.3734	0.4355	G	0.3279	244	0.7725	0.2447	0.4783	1248
7	rs11542227	44282877	G	0.3924	0.4516	A	0.3327	245	0.7842	0.2431	0.487	1263
7	rs327520	127250641	A	0.4557	0.3952	G	0.3335	246	1281	0.2434	0.7952	2065
3	rs352169	52236762	G	0.4114	0.4758	A	0.3336	247	0.77	0.2418	0.4794	1237
17	rs2304911	8050979	G	0.05063	0.08065	A	0.3346	248	0.608	0.4903	0.2326	1.59
1	rs3835687	84670439	A	0.481	0.4194	AC	0.3358	249	1283	0.2418	0.7989	2061
7	rs34736852	106768839	G	0.4241	0.4839	GAC	0.3364	250	0.7853	0.2413	0.4894	1.26
3	rs352167	52238656	T	0.4177	0.4758	C	0.337	251	0.7903	0.2416	0.4923	1269
3	rs352166	52238677	C	0.4177	0.4758	T	0.337	252	0.7903	0.2416	0.4923	1269
4	rs2946385	23886323	T	0.4873	0.4274	G	0.3373	253	1273	0.2414	0.7934	2044
1	rs2072661	154548880	A	0.2785	0.2258	G	0.3379	254	1323	0.2786	0.7665	2285
7	chr7:44364862	44364862	C	0.4494	0.5081	G	0.339	255	0.7902	0.2405	0.4932	1266
22	rs2298434	22153239	A	0.02532	0.04839	G	0.3435	256	0.5108	0.657	0.1409	1851
7	chr7:591146	591146	T	0.05696	0.08871	C	0.3536	257	0.6205	0.4665	0.2487	1548
1	chr1:7870715	7870715	C	0.05063	0.02419	A	0.3572	258	2151	0.6879	0.5586	8284
11	rs2290034	13407184	T	0.1076	0.1452	C	0.3671	259	0.71	0.3618	0.3494	1443
16	rs61764202	30134679	T	0.3101	0.3629	C	0.3747	260	0.7892	0.2539	0.4798	1298
17	rs2302231	66526027	G	0.3101	0.3629	T	0.3747	261	0.7892	0.2539	0.4798	1298
5	rs57688213	524554	C	0.03165	0.05645	G	0.3779	262	0.5462	0.5983	0.1691	1765
20	rs11547289	46284588	T	0.3228	0.379	C	0.378	263	0.7809	0.2514	0.477	1278
16	rs432998	24166130	C	0.3671	0.3145	T	0.3788	264	1264	0.2543	0.768	2081
1	rs10462020	7880683	G	0.1519	0.1129	T	0.383	265	1407	0.3601	0.6948	2.85
1	rs10462021	7897133	G	0.1519	0.1129	A	0.383	266	1407	0.3601	0.6948	2.85
1	rs488728	7861345	G	0.3481	0.4032	A	0.3855	267	0.7903	0.2478	0.4863	1284
7	rs257377	106801088	T	0.2405	0.1935	G	0.3863	268	1319	0.2938	0.7418	2347
7	rs257378	106801395	G	0.2405	0.1935	C	0.3863	269	1319	0.2938	0.7418	2347
10	rs7478092	88421041	T	0.02532	0.008065	C	0.3888	270	3195	1125	0.3526	28.95
2	rs2305159	101591443	C	0.2468	0.2016	A	0.3931	271	1298	0.2901	0.735	2292
17	rs2287222	53392544	C	0.05696	0.03226	T	0.3998	272	1812	0.6133	0.5447	6029
4	rs10529257	56300759	GA	0.443	0.5	G	0.4001	273	0.7955	0.2406	0.4963	1275
7	rs4074132	751220	A	0.462	0.4113	G	0.4008	274	1229	0.2424	0.7644	1977
5	rs11347983	131818828	C	0.5253	0.4677	CT	0.4011	275	1259	0.2404	0.7862	2017
7	rs3835004	127253714	A	0.2215	0.2661	AG	0.4028	276	0.7847	0.2793	0.4539	1356
17	rs2585405	8046772	C	0.1329	0.1694	G	0.4048	277	0.7518	0.335	0.3899	1.45
3	rs4858095	23996371	T	0.2278	0.2742	G	0.406	278	0.7811	0.2766	0.4542	1343
17	rs16960016	64685001	T	0.07595	0.1048	C	0.4075	279	0.7018	0.4197	0.3083	1597
12	rs4964059	27529219	C	0.2722	0.2258	A	0.4087	280	1282	0.2794	0.7414	2217
10	rs3832648	92501664	G	0.03797	0.06452	GAGACCCTGC	0.4092	281	0.5724	0.554	0.1933	1695
17	rs883871	38252660	A	0.1772	0.1371	G	0.4145	282	1356	0.334	0.7044	2609
19	rs2014686	17342664	G	0.08228	0.1129	A	0.4195	283	0.7044	0.4054	0.3183	1559
17	rs3198502	40462994	T	0.2595	0.3065	G	0.4237	284	0.7931	0.2662	0.4706	1336
6	rs3804452	36076934	A	0.1139	0.08065	G	0.4247	285	1466	0.4141	0.651	3.3
17	rs28529822	64806171	T	0.08861	0.121	C	0.4316	286	0.7065	0.3927	0.3272	1525
17	chr17:64806181	64806181	A	0.08861	0.121	G	0.4316	287	0.7065	0.3927	0.3272	1525
17	rs6958	66528778	G	0.3101	0.2661	C	0.4316	288	1.24	0.2662	0.7357	2089
17	rs2293157	40452675	A	0.2848	0.3306	C	0.4358	289	0.8062	0.2598	0.4845	1342
10	rs55974750	72362352	T	0.2911	0.3387	TC	0.4378	290	0.8019	0.2582	0.4834	1.33
12	rs1037920	27553741	C	0.1203	0.08871	A	0.441	291	1404	0.3995	0.6418	3072
4	rs6832769	56298194	G	0.3481	0.2984	A	0.4428	292	1256	0.2577	0.7577	2081
4	rs6834676	56298414	C	0.3481	0.2984	G	0.4428	293	1256	0.2577	0.7577	2081
7	chr7:717011	717011	T	0.09494	0.129	C	0.4437	294	0.708	0.3813	0.3353	1495
5	rs2244240	476530	C	0.1709	0.2097	G	0.4444	295	0.7769	0.3055	0.4269	1414
4	rs7684810	56352794	C	0.3544	0.3065	T	0.4457	296	1243	0.2561	0.7521	2053
17	rs2302230	66524987	G	0.3101	0.3548	A	0.4461	297	0.8173	0.2546	0.4963	1346
7	rs712699	127250597	G	0.1835	0.2258	A	0.4554	298	0.7708	0.2973	0.4304	1.38
5	rs31559	135266233	T	0.4051	0.3548	C	0.4591	299	1238	0.248	0.7614	2013
11	rs10666868	45903814	AGT	0.2278	0.1855	A	0.4612	300	1296	0.2989	0.7213	2328
7	rs712701	127251188	T	0.1899	0.2258	G	0.4627	301	0.8036	0.2954	0.4504	1434
9	rs6926	139876141	A	0.1962	0.2339	C	0.4662	302	0.7996	0.2918	0.4513	1417
2	rs56386336	239153948	A	0.1076	0.1371	G	0.4667	303	0.7589	0.3662	0.3702	1555
2	rs2304669	239165663	C	0.1076	0.1371	T	0.4667	304	0.7589	0.3662	0.3702	1555
2	rs11319861	208463574	TA	0.2342	0.1935	T	0.4673	305	1274	0.2949	0.7148	2271
5	rs7711562	149627423	G	0.4051	0.4516	A	0.4676	306	0.8267	0.2425	0.514	1.33
10	rs10999426	72360038	A	0.3987	0.4435	G	0.4676	307	0.832	0.2431	0.5167	1.34
1	rs10782824	84670584	T	0.4684	0.4194	A	0.4693	308	1.22	0.2419	0.7592	1.96
10	rs1045949	92500724	C	0.4367	0.4839	T	0.4707	309	0.827	0.2409	0.5158	1326
5	rs10038918	149600076	A	0.03165	0.01613	G	0.4713	310	1993	0.8454	0.3802	10.45
16	rs2239338	24229809	G	0.4241	0.4677	A	0.4715	311	0.8378	0.2415	0.5219	1345
17	rs8464	64806716	A	0.1139	0.1452	C	0.4749	312	0.7571	0.3573	0.3758	1525
17	chr17:66511299	66511299	T	0.1139	0.1452	C	0.4749	313	0.7571	0.3573	0.3758	1525
17	rs8082254	66527460	A	0.1139	0.1452	G	0.4749	314	0.7571	0.3573	0.3758	1525
11	rs2290037	13379973	C	0.05696	0.08065	T	0.4784	315	0.6886	0.476	0.2709	1.75
20	chr20:464448	464448	A	0.05696	0.08065	AT	0.4784	316	0.6886	0.476	0.2709	1.75
20	rs6116240	468001	C	0.05696	0.08065	T	0.4784	317	0.6886	0.476	0.2709	1.75
5	rs28792	135271362	A	0.2468	0.2097	G	0.4801	318	1235	0.2876	0.703	2171
10	rs11202105	88414255	C	0.1203	0.1532	T	0.4834	319	0.7554	0.3493	0.381	1498
10	rs3740335	88419641	A	0.1203	0.1532	G	0.4834	320	0.7554	0.3493	0.381	1498
11	rs60280155	13400051	A	0.1203	0.1532	T	0.4834	321	0.7554	0.3493	0.381	1498
10	rs7073015	78645067	G	0.2595	0.2177	A	0.4836	322	1259	0.2833	0.7225	2194
17	rs2272087	40459562	G	0.2342	0.2742	A	0.4903	323	0.8094	0.2753	0.4719	1389
17	rs1135669	40459737	T	0.2342	0.2742	C	0.4903	324	0.8094	0.2753	0.4719	1389
9	rs2273975	77257346	A	0.1519	0.121	G	0.4913	325	1301	0.3535	0.6509	2602
7	rs11545043	589430	C	0.06329	0.08871	G	0.4954	326	0.6941	0.4544	0.2848	1691
16	chr16:23847747	23847747	TGCGCCCTCC	0.2785	0.2419	T	0.4993	327	1209	0.2747	0.7059	2072
5	rs12153431	131818657	C	0.1392	0.1694	T	0.508	328	0.7934	0.3319	0.414	1521
17	rs6504459	64783081	G	0.02532	0.04032	A	0.5129	329	0.6182	0.6818	0.1625	2352
17	rs12947438	64801021	A	0.02532	0.04032	G	0.5129	330	0.6182	0.6818	0.1625	2352
17	chr17:74455248	74455248	C	0.02532	0.04032	T	0.5129	331	0.6182	0.6818	0.1625	2352
12	rs850918	13142174	C	0.1456	0.1774	G	0.5141	332	0.7899	0.3258	0.4171	1496
16	rs2239339	24229885	C	0.1772	0.1452	G	0.5185	333	1268	0.3292	0.6653	2418
16	rs3087957	24230265	C	0.1772	0.1452	G	0.5185	334	1268	0.3292	0.6653	2418
16	chr16:24230509	24230509	TA	0.1772	0.1452	T	0.5185	335	1268	0.3292	0.6653	2418
4	rs3736544	56309992	A	0.3418	0.2984	G	0.5213	336	1221	0.2582	0.7361	2025
1	rs2859387	7887248	A	0.3101	0.3468	G	0.525	337	0.8468	0.2553	0.5134	1397
5	rs11952031	131817829	T	0.3228	0.3629	C	0.5274	338	0.8368	0.2527	0.51	1373
5	rs960757	131826310	A	0.3228	0.3629	G	0.5274	339	0.8368	0.2527	0.51	1373
1	rs228669	7870048	T	0.1013	0.07258	C	0.5275	340	1.44	0.4351	0.6136	3378
3	rs4602333	24019327	C	0.1013	0.07258	A	0.5275	341	1.44	0.4351	0.6136	3378
6	rs56156688	35995633	G	0.09494	0.07258	A	0.5288	342	1.34	0.4398	0.566	3174
6	rs3730327	36027142	G	0.09494	0.07258	A	0.5288	343	1.34	0.4398	0.566	3174
6	rs3730366	36044225	G	0.09494	0.07258	A	0.5288	344	1.34	0.4398	0.566	3174
6	rs6457878	36076280	T	0.09494	0.07258	C	0.5288	345	1.34	0.4398	0.566	3174
6	rs3804451	36077961	A	0.09494	0.07258	G	0.5288	346	1.34	0.4398	0.566	3174
17	rs2293158	40447558	C	0.3291	0.371	T	0.529	347	0.8318	0.2514	0.5082	1362
1	rs7513575	241803636	T	0.3418	0.379	C	0.5337	348	0.8507	0.2498	0.5213	1388
11	rs4370932	9603236	T	0.3544	0.3952	C	0.5354	349	0.8403	0.2478	0.517	1366
20	rs11699879	46283383	G	0.3544	0.3952	A	0.5354	350	0.8403	0.2478	0.517	1366
10	rs12770084	78709203	A	0.1772	0.2097	G	0.5431	351	0.8118	0.3034	0.4479	1471
12	rs3809237	107486912	C	0.4367	0.3952	T	0.5434	352	1187	0.2439	0.7358	1914
12	rs8192440	107395106	A	0.4241	0.3871	G	0.5441	353	1166	0.2448	0.7216	1883
10	rs10999427	72360059	T	0.4051	0.4435	C	0.5449	354	0.8542	0.2428	0.5308	1375
11	rs1562444	92715849	G	0.4747	0.4355	A	0.5481	355	1171	0.2412	0.7301	1879
11	rs12792653	92715916	G	0.4747	0.4355	A	0.5481	356	1171	0.2412	0.7301	1879
16	rs1013316	24135112	T	0.4747	0.5161	C	0.5488	357	0.8471	0.2402	0.5291	1356
22	rs9611576	41793032	A	0.462	0.5	C	0.5498	358	0.8588	0.2403	0.5363	1375
2	rs35503589	101584951	G	0.08861	0.1129	A	0.5502	359	0.7639	0.3986	0.3497	1669
15	rs7165874	60784609	T	0.5127	0.4758	A	0.5509	360	1159	0.2401	0.7239	1856
2	rs1806584	208466270	G	0.2278	0.1935	A	0.5583	361	1.23	0.296	0.6882	2196
2	rs1045780	208467150	A	0.2278	0.1935	G	0.5583	362	1.23	0.296	0.6882	2196
2	rs6785	208467997	A	0.2278	0.1935	G	0.5583	363	1.23	0.296	0.6882	2196
2	rs2551929	208468472	C	0.2278	0.1935	A	0.5583	364	1.23	0.296	0.6882	2196
2	rs35371479	208468811	T	0.2278	0.1935	C	0.5583	365	1.23	0.296	0.6882	2196
2	rs2256941	208469184	T	0.2278	0.1935	C	0.5583	366	1.23	0.296	0.6882	2196
2	rs2551930	208469585	T	0.2278	0.1935	C	0.5583	367	1.23	0.296	0.6882	2196
7	rs327516	127255795	C	0.2025	0.2339	G	0.5617	368	0.832	0.2902	0.4711	1469
3	rs4858565	23986930	A	0.2152	0.25	C	0.5691	369	0.8226	0.2837	0.4717	1434
17	rs2293155	40460989	G	0.2278	0.2581	A	0.5771	370	0.8484	0.2795	0.4906	1467
2	rs2289972	85766545	T	0.2595	0.2258	C	0.5775	371	1201	0.2812	0.6924	2085
17	rs9925	66527834	C	0.2595	0.2258	T	0.5775	372	1201	0.2812	0.6924	2085
17	rs7977	66528367	T	0.2595	0.2258	C	0.5775	373	1201	0.2812	0.6924	2085
17	rs2293154	40461003	T	0.2342	0.2661	C	0.5797	374	0.8432	0.2767	0.4902	1.45
20	rs6018606	46262994	A	0.1076	0.129	G	0.5818	375	0.8138	0.371	0.3933	1684
20	rs2076548	46268008	G	0.1076	0.129	A	0.5818	376	0.8138	0.371	0.3933	1684
2	rs7577785	101096872	A	0.006329	0.01613	G	0.5841	377	0.3885	1231	0.03482	4335
16	rs2021847	24228503	C	0.1139	0.1371	G	0.5887	378	0.8092	0.3618	0.3982	1644
5	rs7711775	135270062	T	0.05696	0.04032	G	0.5908	379	1438	0.5712	0.4693	4404
13	rs11549464	77579675	A	0.05696	0.04032	G	0.5908	380	1438	0.5712	0.4693	4404
13	rs14853	77579749	C	0.05696	0.04032	T	0.5908	381	1438	0.5712	0.4693	4404
17	chr17:38251657	38251657	A	0.2911	0.2581	C	0.5925	382	1181	0.2698	0.6959	2004
15	chr15:60781227	60781227	C	0.0443	0.06452	CAT	0.5944	383	0.6722	0.5321	0.2369	1907
5	rs3756505	148886523	C	0.1203	0.1452	T	0.5957	384	0.805	0.3533	0.4028	1609
10	rs3740334	88419012	C	0.1203	0.1452	T	0.5957	385	0.805	0.3533	0.4028	1609
1	rs3841062	154550943	C	0.2975	0.2661	CAG	0.5962	386	1168	0.2675	0.6911	1973
16	rs3729904	24202458	T	0.2975	0.2661	C	0.5962	387	1168	0.2675	0.6911	1973
18	rs12456284	48609968	G	0.2722	0.3065	A	0.5962	388	0.8462	0.2644	0.504	1421
17	chr17:38251385	38251385	AT	0.3101	0.2742	A	0.5987	389	1.19	0.2648	0.7082	1999
10	rs3740341	88426042	A	0.1266	0.1532	G	0.6028	390	0.8009	0.3455	0.4069	1577
3	rs9862416	23987842	G	0.3228	0.2903	A	0.6044	391	1165	0.261	0.6986	1943
5	rs2277923	172662024	C	0.3038	0.3387	T	0.6069	392	0.8519	0.2568	0.5151	1409
3	rs34085319	5022981	C	0.1582	0.129	CT	0.6101	393	1269	0.3454	0.6448	2497
3	rs11130215	5026008	G	0.1582	0.129	A	0.6101	394	1269	0.3454	0.6448	2497
5	rs13170412	131823519	G	0.3101	0.3387	A	0.6108	395	0.8777	0.2561	0.5313	1.45
4	rs10529254	56322244	TG	0.3481	0.3145	T	0.6113	396	1164	0.2555	0.7053	1.92
5	rs2070731	131819798	C	0.3228	0.3548	T	0.6125	397	0.8666	0.2533	0.5274	1424
4	rs8192551	187454951	C	0.05063	0.06452	T	0.6163	398	0.7733	0.5151	0.2818	2122
8	rs11136094	22547052	G	0.3608	0.3306	A	0.6165	399	1142	0.2528	0.6962	1875
16	rs3216342	24230655	CTAGAT	0.3608	0.3306	C	0.6165	400	1142	0.2528	0.6962	1875
13	rs599115	77589725	A	0.3924	0.3629	C	0.6233	401	1134	0.2478	0.6975	1843
22	rs6928	22115004	C	0.3924	0.3629	G	0.6233	402	1134	0.2478	0.6975	1843
22	rs3810610	22115498	T	0.3924	0.3629	C	0.6233	403	1134	0.2478	0.6975	1843
22	rs13943	22116202	C	0.3924	0.3629	G	0.6233	404	1134	0.2478	0.6975	1843
7	rs3211362	618938	G	0.3797	0.4113	A	0.6243	405	0.8764	0.2453	0.5418	1417
1	rs600674	84701251	T	0.1709	0.1452	C	0.6246	406	1214	0.3311	0.6342	2323
10	rs10762733	78645453	G	0.4177	0.3871	A	0.6265	407	1136	0.245	0.7028	1836
4	rs6833561	114682919	T	0.443	0.4113	C	0.6288	408	1139	0.2428	0.7074	1833
13	rs7982885	77580732	C	0.05696	0.07258	T	0.6301	409	0.7718	0.4875	0.2969	2007
22	rs9340	22115353	A	0.4747	0.5081	G	0.6316	410	0.8749	0.2401	0.5465	1401
12	rs11048413	26275555	A	0.5063	0.4758	G	0.6328	411	1.13	0.2401	0.7058	1809
10	rs6480840	78632833	C	0.01899	0.008065	T	0.6333	412	2381	1161	0.2446	23.17
1	rs4845653	154551368	A	0.2025	0.1774	G	0.649	413	1177	0.3073	0.6447	2151
10	rs2116830	78646536	T	0.2025	0.1774	G	0.649	414	1177	0.3073	0.6447	2151
4	rs3764806	114530230	A	0.06962	0.08871	G	0.656	415	0.7687	0.4444	0.3217	1837
2	rs934945	239155053	T	0.1962	0.2177	C	0.6595	416	0.8769	0.2958	0.4911	1566
11	rs11600990	64082807	T	0.1962	0.2177	C	0.6595	417	0.8769	0.2958	0.4911	1566
2	rs13029936	208465544	T	0.2278	0.2016	C	0.6629	418	1169	0.2934	0.6575	2077
2	rs10559988	208465711	GTC	0.2278	0.2016	G	0.6629	419	1169	0.2934	0.6575	2077
2	rs2551928	208465778	A	0.2278	0.2016	G	0.6629	420	1169	0.2934	0.6575	2077
2	chr2:208465848	208465848	CTTTA	0.2278	0.2016	C	0.6629	421	1169	0.2934	0.6575	2077
5	rs6882623	149599374	G	0.07595	0.09677	A	0.668	422	0.7671	0.4271	0.3321	1772
17	rs17746075	53398459	G	0.07595	0.09677	T	0.668	423	0.7671	0.4271	0.3321	1772
5	rs40986	135276314	C	0.2405	0.2177	T	0.6719	424	1138	0.2863	0.649	1994
5	rs11376205	135277394	G	0.2405	0.2177	GT	0.6719	425	1138	0.2863	0.649	1994
11	rs7123390	45891418	A	0.2532	0.2258	G	0.6744	426	1162	0.2821	0.6685	2.02
16	rs28605861	24230977	C	0.2532	0.2258	A	0.6744	427	1162	0.2821	0.6685	2.02
17	rs35723852	66519857	CT	0.2532	0.2258	C	0.6744	428	1162	0.2821	0.6685	2.02
7	chr7:766982	766982	A	0.2278	0.25	C	0.6749	429	0.8852	0.281	0.5103	1536
22	rs13515	22115886	T	0.2278	0.25	C	0.6749	430	0.8852	0.281	0.5103	1536
7	rs17172630	44282928	A	0.08228	0.09677	G	0.679	431	0.8368	0.4196	0.3676	1905
12	chr12:27578610	27578610	T	0.1013	0.08065	G	0.6794	432	1285	0.4223	0.5614	2939
1	rs17131308	84702474	T	0.08861	0.1048	C	0.6867	433	0.8301	0.4053	0.3751	1837
22	rs1057465	38687997	C	0.02532	0.01613	T	0.6979	434	1584	0.8745	0.2854	8795
1	rs2072659	154548521	G	0.1013	0.121	C	0.702	435	0.8188	0.3813	0.3878	1729
4	rs3817444	56375981	A	0.3418	0.3145	C	0.7021	436	1132	0.256	0.6852	1869
6	chr6:10405025	10405025	T	0.01899	0.03226	TC	0.7031	437	0.5806	0.7734	0.1275	2644
16	rs37357	58191966	C	0.01899	0.03226	T	0.7031	438	0.5806	0.7734	0.1275	2644
22	rs2276006	22113887	T	0.01899	0.03226	G	0.7031	439	0.5806	0.7734	0.1275	2644
1	rs707465	7861304	C	0.3228	0.3468	T	0.7037	440	0.8978	0.2541	0.5457	1477
5	rs9282763	131822133	C	0.3228	0.3468	T	0.7037	441	0.8978	0.2541	0.5457	1477
5	rs10214312	131821866	G	0.3291	0.3548	T	0.7046	442	0.8919	0.2528	0.5435	1464
10	rs596832	79163867	C	0.3291	0.3548	G	0.7046	443	0.8919	0.2528	0.5435	1464
5	rs11958503	131817775	G	0.3354	0.3629	A	0.7056	444	0.8861	0.2515	0.5412	1451
5	rs6873269	131818554	A	0.3354	0.3629	G	0.7056	445	0.8861	0.2515	0.5412	1451
5	rs6873426	131818631	T	0.3354	0.3629	G	0.7056	446	0.8861	0.2515	0.5412	1451
5	rs6894655	131818649	C	0.3354	0.3629	T	0.7056	447	0.8861	0.2515	0.5412	1451
5	rs5871455	131818770	A	0.3354	0.3629	AC	0.7056	448	0.8861	0.2515	0.5412	1451
5	rs839	131819126	T	0.3354	0.3629	C	0.7056	449	0.8861	0.2515	0.5412	1451
5	rs9282762	131822055	C	0.3354	0.3629	T	0.7056	450	0.8861	0.2515	0.5412	1451
5	rs9282761	131822224	C	0.3354	0.3629	T	0.7056	451	0.8861	0.2515	0.5412	1451
5	rs10900809	131826322	A	0.3671	0.3387	G	0.7069	452	1132	0.2515	0.6917	1854
16	rs411103	24230203	A	0.3671	0.3387	T	0.7069	453	1132	0.2515	0.6917	1854
3	rs3750275	5026261	G	0.1203	0.1048	A	0.7101	454	1167	0.3818	0.5523	2467
17	chr17:17719499	17719499	G	0.3861	0.3629	C	0.7117	455	1104	0.2482	0.6788	1796
20	rs14189	46284394	T	0.1139	0.129	A	0.716	456	0.8679	0.3667	0.423	1781
20	rs12273	46284402	A	0.1139	0.129	G	0.716	457	0.8679	0.3667	0.423	1781
20	chr20:46285290	46285290	CAA	0.1139	0.129	C	0.716	458	0.8679	0.3667	0.423	1781
17	rs7342969	64802189	A	0.4177	0.4435	G	0.7166	459	0.9	0.2423	0.5598	1447
2	rs10168288	101436531	T	0.1329	0.1129	A	0.7168	460	1204	0.368	0.5855	2478
1	rs228642	7863293	C	0.443	0.4194	T	0.7176	461	1101	0.2424	0.6848	1771
17	rs3803821	64737717	T	0.4494	0.4758	A	0.7184	462	0.8991	0.2407	0.561	1441
16	rs880824	24104328	A	0.4494	0.4274	G	0.7188	463	1093	0.2419	0.6804	1757
16	rs7196765	24105669	G	0.4747	0.5	A	0.7193	464	0.9036	0.2401	0.5644	1447
22	rs1063311	22116467	T	0.4747	0.5	C	0.7193	465	0.9036	0.2401	0.5644	1447
2	rs1078004	85769711	G	0.4747	0.4516	C	0.7196	466	1097	0.2407	0.6846	1759
15	rs57195763	60786776	A	0.462	0.4839	AT	0.7203	467	0.9161	0.2403	0.572	1467
5	rs35862863	71014946	A	0.5063	0.4839	G	0.7205	468	1094	0.24	0.6835	1751
13	rs9573986	77601316	A	0.02532	0.03226	G	0.734	469	0.7792	0.7175	0.1909	3.18
16	rs2279803	58198139	C	0.02532	0.03226	G	0.734	470	0.7792	0.7175	0.1909	3.18
11	rs10766068	13299231	T	0.03797	0.02419	C	0.7357	471	1592	0.7175	0.3901	6497
10	rs3740046	92501468	T	0.1709	0.1532	C	0.7469	472	1139	0.3268	0.6002	2161
7	rs2763	589660	G	0.1899	0.1694	C	0.7556	473	1.15	0.3138	0.6215	2126
1	rs2273963	167345218	C	0.1709	0.1855	A	0.756	474	0.9051	0.3131	0.4899	1672
1	rs16859005	167391783	T	0.1709	0.1855	G	0.756	475	0.9051	0.3131	0.4899	1672
16	rs34045233	24229970	TGA	0.1772	0.1935	T	0.7585	476	0.8974	0.3083	0.4904	1642
5	rs41271753	71016481	G	0.0443	0.03226	A	0.7604	477	1391	0.6386	0.3978	4862
22	rs2276008	22114036	C	0.0443	0.03226	G	0.7604	478	1391	0.6386	0.3978	4862
11	rs10832030	13399791	A	0.2152	0.1935	G	0.7668	479	1142	0.2986	0.6364	2051
10	chr10:78631479	78631479	T	0.03797	0.04839	C	0.7696	480	0.7763	0.5902	0.2441	2469
10	chr10:78631535	78631535	C	0.03797	0.04839	T	0.7696	481	0.7763	0.5902	0.2441	2469
10	rs7894833	78631891	T	0.03797	0.04839	C	0.7696	482	0.7763	0.5902	0.2441	2469
10	chr10:78633056	78633056	T	0.03797	0.04839	C	0.7696	483	0.7763	0.5902	0.2441	2469
10	chr10:78633827	78633827	AAAAC	0.03797	0.04839	A	0.7696	484	0.7763	0.5902	0.2441	2469
10	chr10:78634019	78634019	G	0.03797	0.04839	C	0.7696	485	0.7763	0.5902	0.2441	2469
10	chr10:78634926	78634926	C	0.03797	0.04839	T	0.7696	486	0.7763	0.5902	0.2441	2469
10	rs11398145	78635511	AG	0.03797	0.04839	A	0.7696	487	0.7763	0.5902	0.2441	2469
10	rs7908954	78635605	G	0.03797	0.04839	A	0.7696	488	0.7763	0.5902	0.2441	2469
10	chr10:78636112	78636112	C	0.03797	0.04839	T	0.7696	489	0.7763	0.5902	0.2441	2469
22	rs9610504	22221530	A	0.2152	0.2339	G	0.7738	490	0.8982	0.2872	0.5116	1577
2	rs13385681	101086894	A	0.2278	0.2419	G	0.7791	491	0.9246	0.2827	0.5312	1609
2	rs13411940	101086966	T	0.2278	0.2419	C	0.7791	492	0.9246	0.2827	0.5312	1609
12	rs13479	13128058	T	0.05063	0.04032	C	0.78	493	1269	0.5832	0.4048	3981
2	rs13393776	101096903	C	0.2342	0.25	T	0.7804	494	0.9174	0.2798	0.5301	1588
10	rs12217221	79396463	T	0.2342	0.25	C	0.7804	495	0.9174	0.2798	0.5301	1588
2	rs2043675	85769975	G	0.2595	0.2419	A	0.7831	496	1098	0.2773	0.6376	1891
5	rs1160982	135276201	AGTT	0.2595	0.2419	A	0.7831	497	1098	0.2773	0.6376	1891
5	rs31547	135276847	T	0.2595	0.2419	C	0.7831	498	1098	0.2773	0.6376	1891
2	rs7568519	101096860	C	0.2468	0.2661	T	0.7835	499	0.9037	0.2745	0.5277	1548
10	rs10824462	78631852	A	0.2532	0.2742	G	0.7852	500	0.8973	0.272	0.5265	1529
10	rs35698004	78633819	C	0.2532	0.2742	CA	0.7852	501	0.8973	0.272	0.5265	1529
4	rs2279525	23794252	C	0.2785	0.2581	T	0.7871	502	1.11	0.2713	0.652	1889
10	rs10824460	78630781	T	0.2595	0.2742	G	0.7877	503	0.9276	0.271	0.5453	1578
17	rs7342847	64802544	T	0.2911	0.2742	C	0.7911	504	1087	0.2668	0.6445	1834
17	rs12948156	74458361	G	0.3038	0.2823	A	0.7925	505	1.11	0.2641	0.6613	1862
4	rs17676882	114373068	A	0.3101	0.2903	G	0.794	506	1099	0.2622	0.6574	1837
1	rs12130403	154549470	C	0.3165	0.2984	T	0.7956	507	1089	0.2603	0.6535	1813
12	rs2291738	56815281	C	0.3038	0.3226	T	0.796	508	0.9164	0.2585	0.5521	1521
1	rs2280471	151783736	A	0.05696	0.04839	G	0.7961	509	1188	0.5413	0.4112	3432
16	chr16:24192020	24192020	A	0.05696	0.04839	AAC	0.7961	510	1188	0.5413	0.4112	3432
16	rs58415199	58200617	C	0.05696	0.04839	A	0.7961	511	1188	0.5413	0.4112	3432
16	chr16:58231677	58231677	A	0.05696	0.04839	G	0.7961	512	1188	0.5413	0.4112	3432
4	chr4:56336854	56336854	T	0.06329	0.04839	C	0.7963	513	1329	0.5309	0.4694	3762
17	rs2302738	53343044	A	0.06329	0.04839	C	0.7963	514	1329	0.5309	0.4694	3762
5	rs957709	149601826	C	0.3101	0.3306	T	0.797	515	0.91	0.2569	0.55	1506
5	rs5872172	149601932	CA	0.3101	0.3306	C	0.797	516	0.91	0.2569	0.55	1506
5	rs55976097	149602280	C	0.3101	0.3306	T	0.797	517	0.91	0.2569	0.55	1506
5	rs17712679	149602363	A	0.3101	0.3306	T	0.797	518	0.91	0.2569	0.55	1506
5	rs2247107	475346	T	0.3228	0.3065	A	0.7974	519	1079	0.2586	0.6497	1791
17	rs2102928	38253228	T	0.3165	0.3306	C	0.7991	520	0.9372	0.2563	0.5671	1549
5	rs7701588	131819970	C	0.3228	0.3387	T	0.7996	521	0.9306	0.2549	0.5647	1534
5	rs2070728	131819977	T	0.3291	0.3468	C	0.8001	522	0.9241	0.2535	0.5622	1519
5	rs2070730	131819800	A	0.3354	0.3548	G	0.8008	523	0.9177	0.2522	0.5598	1505
5	rs2070724	131822072	G	0.3354	0.3548	A	0.8008	524	0.9177	0.2522	0.5598	1505
17	rs12940636	53400110	C	0.3418	0.3629	T	0.8016	525	0.9115	0.251	0.5573	1491
1	rs7513451	241803658	A	0.3544	0.371	G	0.8036	526	0.9309	0.2494	0.571	1518
11	chr11:9595768	9595768	T	0.05696	0.06452	C	0.806	527	0.8758	0.5014	0.3278	2.34
17	rs2287223	53392852	A	0.3861	0.371	G	0.806	528	1066	0.2475	0.6565	1732
1	rs35736613	167381640	A	0.3861	0.4032	AG	0.8066	529	0.9307	0.2454	0.5754	1506
7	rs62431411	618855	C	0.3861	0.4032	T	0.8066	530	0.9307	0.2454	0.5754	1506
7	rs62431412	618869	A	0.3861	0.4032	G	0.8066	531	0.9307	0.2454	0.5754	1506
5	rs890981	477639	A	0.3924	0.4113	G	0.8068	532	0.9244	0.2446	0.5723	1493
17	rs61762761	64770284	G	0.06962	0.05645	A	0.8073	533	1251	0.4991	0.4702	3327
12	rs774026	56821998	A	0.4051	0.4194	G	0.8088	534	0.9427	0.2437	0.5847	1.52
7	rs257376	106799997	G	0.462	0.4435	A	0.8099	535	1077	0.2411	0.6717	1728
10	rs4980113	78629795	G	0.443	0.4274	C	0.8099	536	1066	0.2421	0.663	1713
10	rs1897594	78635278	T	0.443	0.4274	A	0.8099	537	1066	0.2421	0.663	1713
7	rs2302453	106781445	A	0.4494	0.4677	G	0.81	538	0.9287	0.2408	0.5793	1489
12	rs1056560	107385610	C	0.4557	0.4758	A	0.81	539	0.9223	0.2405	0.5757	1478
7	chr7:591125	591125	C	0.481	0.5	G	0.8106	540	0.9268	0.24	0.579	1484
1	rs885458	167393635	G	0.4747	0.4597	A	0.8112	541	1062	0.2405	0.6629	1702
5	rs10463294	149636109	G	0.5	0.4839	A	0.8112	542	1067	0.24	0.6664	1707
16	rs3785380	24226740	A	0.06962	0.08065	G	0.8204	543	0.8531	0.4544	0.3501	2079
16	rs56687328	24227057	T	0.06962	0.08065	C	0.8204	544	0.8531	0.4544	0.3501	2079
16	chr16:24227972	24227972	T	0.06962	0.08065	TC	0.8204	545	0.8531	0.4544	0.3501	2079
16	rs41313541	24228670	T	0.06962	0.08065	G	0.8204	546	0.8531	0.4544	0.3501	2079
2	rs60563199	101581495	C	0.07595	0.08871	CT	0.8271	547	0.8443	0.4358	0.3594	1984
7	chr7:591174	591174	A	0.07595	0.08871	G	0.8271	548	0.8443	0.4358	0.3594	1984
1	chr1:154550062	154550062	G	0.09494	0.08065	GCA	0.8333	549	1196	0.4271	0.5177	2762
1	rs6680410	154550724	T	0.09494	0.08065	C	0.8333	550	1196	0.4271	0.5177	2762
1	rs3811450	154551032	T	0.09494	0.08065	C	0.8333	551	1196	0.4271	0.5177	2762
7	rs8382	589786	C	0.09494	0.08065	G	0.8333	552	1196	0.4271	0.5177	2762
1	rs4292956	154548946	T	0.08861	0.08065	C	0.8339	553	1108	0.4326	0.4747	2588
1	rs45490696	154548992	T	0.08861	0.08065	C	0.8339	554	1108	0.4326	0.4747	2588
4	rs3736265	23814707	A	0.08861	0.08065	G	0.8339	555	1108	0.4326	0.4747	2588
2	rs3217472	239181851	TCA	0.08861	0.09677	T	0.8381	556	0.9074	0.4131	0.4038	2039
7	rs11545042	590199	G	0.09494	0.1048	A	0.8422	557	0.8956	0.3995	0.4093	1.96
4	rs2290604	23830238	G	0.1076	0.09677	A	0.8448	558	1125	0.3977	0.5161	2454
2	rs2304673	239185922	G	0.1076	0.121	T	0.8503	559	0.8761	0.3765	0.4189	1833
20	rs6018604	46262701	G	0.1076	0.121	T	0.8503	560	0.8761	0.3765	0.4189	1833
7	chr7:589354	589354	T	0.1139	0.121	C	0.8544	561	0.9343	0.3722	0.4505	1938
19	rs2288539	17351535	A	0.1139	0.121	G	0.8544	562	0.9343	0.3722	0.4505	1938
1	rs2280781	154540468	T	0.1392	0.129	C	0.8617	563	1092	0.3529	0.5467	2181
17	rs9912154	64728707	T	0.1392	0.129	C	0.8617	564	1092	0.3529	0.5467	2181
10	rs2306327	75573778	T	0.1519	0.1371	A	0.8651	565	1127	0.3425	0.5761	2206
12	rs2289709	27573633	T	0.1519	0.1371	C	0.8651	566	1127	0.3425	0.5761	2206
12	rs7304686	27574087	A	0.1519	0.1371	G	0.8651	567	1127	0.3425	0.5761	2206
12	rs3886771	27578746	C	0.1519	0.1371	T	0.8651	568	1127	0.3425	0.5761	2206
12	rs4409932	27554699	A	0.1582	0.1452	G	0.8678	569	1107	0.3354	0.5736	2136
17	rs9789047	66547249	A	0.1519	0.1613	G	0.8695	570	0.9313	0.3298	0.488	1777
17	rs11657445	66547409	C	0.1582	0.1694	G	0.8714	571	0.9219	0.3238	0.4888	1739
4	rs8175	114682566	G	0.1709	0.1613	A	0.8732	572	1072	0.3229	0.5691	2018
19	rs8179181	41838206	A	0.1646	0.1774	G	0.8734	573	0.9132	0.3183	0.4894	1704
17	rs16968964	74455272	G	0.1772	0.1694	A	0.8758	574	1056	0.3174	0.5671	1968
16	rs2239340	24230680	A	0.1835	0.1935	G	0.8785	575	0.9367	0.3064	0.5138	1708
9	rs41296342	71627364	G	0.1899	0.2016	T	0.8799	576	0.9281	0.3021	0.5134	1678
5	rs7701427	149632955	T	0.2025	0.1935	C	0.8815	577	1058	0.3014	0.5861	1.91
11	rs1049403	9610805	G	0.2025	0.1935	A	0.8815	578	1058	0.3014	0.5861	1.91
12	rs1383116	26278079	C	0.2025	0.1935	A	0.8815	579	1058	0.3014	0.5861	1.91
3	rs7644275	23986983	G	0.2025	0.2097	C	0.8832	580	0.9573	0.2964	0.5355	1711
10	rs2242255	75597289	A	0.2025	0.2097	T	0.8832	581	0.9573	0.2964	0.5355	1711
3	rs56317749	23986747	A	0.2089	0.2177	G	0.8842	582	0.9484	0.2927	0.5344	1683
11	rs2276014	64081445	A	0.2089	0.2177	G	0.8842	583	0.9484	0.2927	0.5344	1683
16	chr16:23847575	23847575	A	0.2215	0.2097	C	0.8845	584	1073	0.2922	0.6049	1902
1	rs3765809	241757549	T	0.2278	0.2177	G	0.8861	585	1.06	0.2887	0.6021	1867
5	rs34777554	149599445	AT	0.2215	0.2339	A	0.8863	586	0.9322	0.2859	0.5323	1632
19	chr19:17351392	17351392	A	0.2405	0.2258	G	0.8874	587	1086	0.2842	0.622	1895
2	rs13414632	101087104	T	0.2342	0.2419	C	0.8888	588	0.9581	0.2815	0.5518	1664
11	chr11:9611197	9611197	C	0.2532	0.2419	CTGTT	0.8899	589	1062	0.2783	0.6156	1833
3	rs4321479	24001078	C	0.2532	0.2661	T	0.8912	590	0.9348	0.2734	0.547	1598
7	rs9801255	588958	C	0.2722	0.2581	T	0.8921	591	1075	0.2722	0.6306	1833
4	rs17446453	114421712	T	0.2911	0.2823	C	0.8952	592	1044	0.2655	0.6207	1757
10	rs2288840	78649399	C	0.3418	0.3306	T	0.8992	593	1051	0.2541	0.6388	1.73
5	rs2070727	131820275	A	0.3354	0.3468	C	0.8994	594	0.9508	0.253	0.5791	1561
17	rs34087945	53400918	G	0.3418	0.3548	GT	0.8998	595	0.9441	0.2517	0.5764	1546
10	rs2720006	79397674	A	0.3481	0.3387	G	0.9	596	1043	0.2528	0.6352	1711
2	rs2305160	101591304	A	0.3544	0.3468	G	0.9008	597	1034	0.2515	0.6317	1693
5	rs11242115	131826413	C	0.3671	0.3548	G	0.9008	598	1055	0.2499	0.6461	1721
7	rs1065359	44259706	A	0.3544	0.3468	G	0.9008	599	1034	0.2515	0.6317	1693
1	rs10753757	167382374	A	0.3544	0.3629	C	0.901	600	0.9638	0.2501	0.5904	1574
4	rs734348	114458402	A	0.3544	0.3629	G	0.901	601	0.9638	0.2501	0.5904	1574
1	rs4657657	167389619	G	0.3734	0.3871	T	0.9017	602	0.9436	0.2471	0.5814	1531
12	rs4964060	27533367	A	0.3734	0.3871	G	0.9017	603	0.9436	0.2471	0.5814	1531
20	rs2179591	46284584	G	0.3734	0.3871	A	0.9017	604	0.9436	0.2471	0.5814	1531
12	rs2279665	56827694	G	0.3924	0.4032	C	0.9026	605	0.9558	0.2451	0.5913	1545
12	rs2291739	56814653	A	0.3987	0.4113	G	0.9028	606	0.9492	0.2443	0.588	1532
12	rs35382350	56818983	C	0.3987	0.4113	CT	0.9028	607	0.9492	0.2443	0.588	1532
12	rs774027	56822378	T	0.3987	0.4113	A	0.9028	608	0.9492	0.2443	0.588	1532
12	rs774033	56825311	C	0.3987	0.4113	T	0.9028	609	0.9492	0.2443	0.588	1532
16	rs198145	24202615	G	0.4241	0.4113	A	0.9033	610	1054	0.2434	0.6541	1698
15	rs3743266	60781513	C	0.4304	0.4194	T	0.9036	611	1046	0.2428	0.6501	1684
12	rs774047	56815922	C	0.4114	0.4194	T	0.9037	612	0.9677	0.2434	0.6006	1559
16	rs7542	30125840	G	0.4494	0.4355	C	0.9039	613	1058	0.2416	0.6588	1699
3	chr3:24009279	24009279	C	0.4557	0.4435	A	0.9041	614	1.05	0.2412	0.6546	1685
2	rs1519654	101096960	T	0.462	0.4758	C	0.9043	615	0.9462	0.2404	0.5906	1516
12	rs3809235	107487069	C	0.4557	0.4677	T	0.9043	616	0.9527	0.2406	0.5944	1527
5	rs890976	476848	T	0.462	0.4516	C	0.9044	617	1043	0.2409	0.6504	1672
7	rs11542228	44282868	A	0.462	0.4516	G	0.9044	618	1043	0.2409	0.6504	1672
1	rs2949666	167392702	A	0.4684	0.4597	G	0.9047	619	1036	0.2406	0.6462	1659
5	rs2288799	149631413	G	0.4937	0.4839	A	0.9048	620	1.04	0.24	0.6497	1665
5	rs10463293	149636073	T	0.4937	0.4839	G	0.9048	621	1.04	0.24	0.6497	1665
16	rs28529403	30134656	T	0.5	0.4919	C	0.9051	622	1033	0.24	0.6453	1653
1	rs172933	7844680	T	0.3038	0.3065	C	1	623	0.9876	0.2605	0.5927	1646
1	rs228668	7869915	G	0.05063	0.05645	C	1	624	0.8914	0.532	0.3142	2529
1	rs228670	7870144	A	0.05063	0.05645	C	1	625	0.8914	0.532	0.3142	2529
1	rs228696	7887493	T	0.05063	0.05645	C	1	626	0.8914	0.532	0.3142	2529
1	rs2640908	7889941	T	0.2089	0.2097	C	1	627	0.9951	0.2949	0.5583	1774
1	rs228677	7904247	C	0.05063	0.05645	T	1	628	0.8914	0.532	0.3142	2529
1	rs228678	7904475	G	0.05063	0.05645	A	1	629	0.8914	0.532	0.3142	2529
1	rs582201	84640691	0	0	0	G	1	630	NA	NA	NA	NA
1	rs11163923	84700766	T	0.03797	0.03226	C	1	631	1184	0.6569	0.3268	4292
1	rs4845606	151801951	A	0.07595	0.07258	G	1	632	1.05	0.4582	0.4278	2578
1	rs4845378	154544651	T	0.1329	0.129	G	1	633	1035	0.3559	0.515	2079
1	rs2072660	154548721	T	0.2595	0.2581	C	1	634	1007	0.274	0.5889	1724
1	rs35617253	167353258	AT	0.3608	0.3629	A	1	635	0.9908	0.2497	0.6074	1616
1	rs7524019	167367193	T	0.4304	0.4274	C	1	636	1012	0.2424	0.6294	1628
1	rs2995083	167386669	T	0.006329	0.008065	C	1	637	0.7834	1419	0.04851	12.65
1	rs2949660	167386736	C	0.006329	0.008065	T	1	638	0.7834	1419	0.04851	12.65
1	rs1214618	167389463	T	0.006329	0.008065	C	1	639	0.7834	1419	0.04851	12.65
1	rs2902147	167389761	G	0.3734	0.379	T	1	640	0.9764	0.2476	0.601	1586
1	rs1773541	167389821	G	0.3544	0.3548	A	1	641	0.9982	0.2508	0.6106	1632
1	rs1612096	167389822	C	0.01899	0.01613	T	1	642	1181	0.9209	0.1942	7177
1	rs2949663	167391498	A	0.3418	0.3387	G	1	643	1014	0.2533	0.6171	1665
1	rs2949664	167391904	C	0.02532	0.02419	T	1	644	1048	0.7734	0.2301	4.77
1	rs2949665	167392216	C	0.02532	0.02419	G	1	645	1048	0.7734	0.2301	4.77
1	rs2995094	167392342	A	0.03797	0.03226	G	1	646	1184	0.6569	0.3268	4292
1	rs2995097	167392558	0	0	0	G	1	647	NA	NA	NA	NA
1	rs4233416	167393128	C	0.4304	0.4274	T	1	648	1012	0.2424	0.6294	1628
1	rs3070392	167394282	TTAC	0.3418	0.3387	T	1	649	1014	0.2533	0.6171	1665
1	rs2995099	167394491	C	0.02532	0.02419	T	1	650	1048	0.7734	0.2301	4.77
1	chr1:241803672	241803672	A	0.09494	0.09677	G	1	651	0.979	0.4073	0.4406	2175
2	rs1078005	85769246	G	0.01899	0.02419	A	1	652	0.7806	0.8255	0.1548	3936
2	rs7561811	101095733	G	0.2532	0.2581	A	1	653	0.9746	0.2749	0.5686	1671
2	rs41280595	101580575	A	0.1266	0.129	G	1	654	0.9783	0.3592	0.4839	1978
2	rs11541353	101594191	T	0.1266	0.129	C	1	655	0.9783	0.3592	0.4839	1978
2	rs56325368	208463719	A	0.006329	0.008065	G	1	656	0.7834	1419	0.04851	12.65
2	rs1806585	208466366	T	0.006329	0.008065	A	1	657	0.7834	1419	0.04851	12.65
2	rs35093813	239153765	A	0.1013	0.09677	T	1	658	1052	0.4022	0.4781	2313
2	rs2304671	239165633	T	0.02532	0.02419	C	1	659	1048	0.7734	0.2301	4.77
2	rs2304670	239165636	T	0.1013	0.09677	C	1	660	1052	0.4022	0.4781	2313
2	rs60242091	239165806	A	0.06329	0.06452	C	1	661	0.9797	0.4903	0.3748	2561
2	rs2304676	239179914	A	0.02532	0.02419	G	1	662	1048	0.7734	0.2301	4.77
2	chr2:239180200	239180200	A	0.08861	0.08871	G	1	663	0.9987	0.4221	0.4367	2284
2	rs13033501	239181860	A	0.09494	0.09677	G	1	664	0.979	0.4073	0.4406	2175
2	rs2304674	239181904	G	0.2405	0.2339	A	1	665	1037	0.2822	0.5966	1804
2	rs2304672	239186589	C	0.09494	0.09677	G	1	666	0.979	0.4073	0.4406	2175
3	rs2271566	5021403	T	0.1456	0.1452	C	1	667	1003	0.3404	0.5148	1955
3	rs11914971	5026886	A	0.03165	0.03226	T	1	668	0.9804	0.6818	0.2577	3.73
3	rs11925620	5026898	A	0.03165	0.03226	C	1	669	0.9804	0.6818	0.2577	3.73
3	rs4858097	24006477	0	0	0	A	1	670	NA	NA	NA	NA
4	rs1402963	56376313	T	0.06329	0.05645	C	1	671	1129	0.5081	0.4172	3057
4	rs11098193	114429407	T	0.2722	0.2742	C	1	672	0.9898	0.2692	0.584	1678
5	rs890975	473250	C	0.01266	0.01613	T	1	673	0.7821	1007	0.1086	5632
5	rs2721018	474974	T	0.4177	0.4113	C	1	674	1027	0.2436	0.6371	1655
5	chr5:475337	475337	T	0.2278	0.2258	TGGAAAGTTAGGGTCACCG	1	675	1012	0.2865	0.577	1774
5	rs5868607	71016462	C	0.09494	0.09677	CA	1	676	0.979	0.4073	0.4406	2175
5	chr5:135266055	135266055	T	0.06962	0.07258	C	1	677	0.9562	0.4664	0.3833	2385
5	rs11743810	137802404	T	0.4747	0.4677	C	1	678	1028	0.2404	0.642	1647
5	rs3733850	148899779	C	0.01899	0.01613	T	1	679	1181	0.9209	0.1942	7177
5	rs2279019	148930876	A	0.01899	0.01613	G	1	680	1181	0.9209	0.1942	7177
5	rs34266615	149600519	G	0.4494	0.4435	A	1	681	1024	0.2414	0.6379	1643
5	rs61217791	149602222	G	0.1013	0.1048	GAC	1	682	0.9621	0.3943	0.4442	2084
5	rs2241695	149602824	C	0.4304	0.4274	T	1	683	1012	0.2424	0.6294	1628
6	rs3833483	36076344	G	0.2278	0.2339	GGTGTGCGTGC	1	684	0.9666	0.2846	0.5534	1688
7	rs1126837	589066	A	0.4873	0.4839	G	1	685	1014	0.2401	0.6334	1623
7	chr7:591206	591206	T	0.1329	0.1371	C	1	686	0.9648	0.3508	0.4851	1919
7	rs2075073	44281475	T	0.4747	0.4758	A	1	687	0.9955	0.2402	0.6217	1594
7	chr7:44282760	44282760	T	0.08228	0.08871	C	1	688	0.921	0.4285	0.3977	2133
7	chr7:44364906	44364906	T	0.06329	0.05645	C	1	689	1129	0.5081	0.4172	3057
8	rs1877670	22546561	T	0.4051	0.4113	C	1	690	0.9746	0.2441	0.604	1572
9	rs10217741	77112159	G	0.3165	0.3145	T	1	691	1009	0.2582	0.6083	1674
9	rs2146777	77245162	0	0	0	T	1	692	NA	NA	NA	NA
9	rs3750421	77280346	T	0.03165	0.03226	A	1	693	0.9804	0.6818	0.2577	3.73
9	rs17060415	77301509	C	0.03797	0.03226	T	1	694	1184	0.6569	0.3268	4292
9	chr9:94185875	94185875	G	0.01266	0.01613	T	1	695	0.7821	1007	0.1086	5632
10	rs3758563	72362589	0	0	0	G	1	696	NA	NA	NA	NA
10	chr10:75607696	75607696	0	0	0	C	1	697	NA	NA	NA	NA
10	rs10762732	78630497	C	0.4494	0.4435	T	1	698	1024	0.2414	0.6379	1643
10	rs16934182	78778734	G	0.2468	0.25	A	1	699	0.9832	0.2776	0.5706	1694
10	rs2736687	88425754	0	0	0	G	1	700	NA	NA	NA	NA
10	rs1418213	92501650	A	0.1772	0.1774	G	1	701	0.9986	0.3141	0.5395	1848
11	rs11042428	9595732	C	0.4241	0.4274	G	1	702	0.9863	0.2426	0.613	1587
11	rs10770042	9607032	G	0.1962	0.1935	A	1	703	1017	0.303	0.5616	1842
11	rs10741617	13398129	T	0.01266	0.01613	A	1	704	0.7821	1007	0.1086	5632
11	rs10838527	45903194	G	0.06329	0.05645	A	1	705	1129	0.5081	0.4172	3057
11	rs679730	64084113	0	0	0	G	1	706	NA	NA	NA	NA
11	rs8192552	92702962	A	0.05696	0.05645	G	1	707	1.01	0.5189	0.3652	2791
11	rs61747139	92715117	G	0.03797	0.04032	A	1	708	0.9395	0.6178	0.2799	3153
12	chr12:27529194	27529194	C	0.01899	0.02419	G	1	709	0.7806	0.8255	0.1548	3936
12	chr12:27553387	27553387	T	0.03797	0.03226	C	1	710	1184	0.6569	0.3268	4292
12	rs7132458	27577439	G	0.1519	0.1452	A	1	711	1055	0.3378	0.544	2045
12	rs3741651	53777171	G	0.1266	0.121	A	1	712	1053	0.3648	0.5152	2153
12	rs35937229	53807907	C	0.1266	0.121	CAG	1	713	1053	0.3648	0.5152	2153
12	rs2643627	56812228	T	0.01266	0.01613	C	1	714	0.7821	1007	0.1086	5632
12	rs812279	56814570	T	0.4304	0.4355	G	1	715	0.9794	0.2421	0.6094	1574
12	rs59703423	107385128	A	0.4747	0.4758	ACAC	1	716	0.9955	0.2402	0.6217	1594
13	rs644919	77579863	0	0	0	T	1	717	NA	NA	NA	NA
13	rs644916	77579867	0	0	0	T	1	718	NA	NA	NA	NA
13	rs644908	77579878	0	0	0	T	1	719	NA	NA	NA	NA
13	rs644907	77579879	0	0	0	T	1	720	NA	NA	NA	NA
13	rs661482	77579894	0	0	0	T	1	721	NA	NA	NA	NA
13	rs6562979	77579932	0	0	0	T	1	722	NA	NA	NA	NA
13	rs6562980	77579996	0	0	0	A	1	723	NA	NA	NA	NA
15	rs6494203	60781739	0	0	0	A	1	724	NA	NA	NA	NA
15	rs10679368	60784223	0	0	0	CAAT	1	725	NA	NA	NA	NA
15	rs7166059	60784679	0	0	0	A	1	726	NA	NA	NA	NA
15	rs12442000	60789380	0	0	0	T	1	727	NA	NA	NA	NA
15	rs11071539	60789798	0	0	0	T	1	728	NA	NA	NA	NA
15	rs10851682	60824108	0	0	0	C	1	729	NA	NA	NA	NA
15	chr15:61521567	61521567	0	0	0	G	1	730	NA	NA	NA	NA
15	chr15:61521579	61521579	0	0	0	G	1	731	NA	NA	NA	NA
16	rs3785378	24227025	G	0.09494	0.09677	A	1	732	0.979	0.4073	0.4406	2175
16	rs7698	30125800	A	0.1519	0.1532	G	1	733	0.9898	0.3336	0.5147	1903
17	rs10635027	53342796	G	0.2278	0.2339	GTTTC	1	734	0.9666	0.2846	0.5534	1688
17	rs5821506	64735035	C	0.006329	0.008065	CT	1	735	0.7834	1419	0.04851	12.65
17	chr17:64784939	64784939	C	0.06329	0.06452	T	1	736	0.9797	0.4903	0.3748	2561
17	rs2228945	64785022	A	0.06329	0.05645	G	1	737	1129	0.5081	0.4172	3057
17	rs9900321	64802936	T	0.02532	0.02419	C	1	738	1048	0.7734	0.2301	4.77
17	rs9907086	64803475	A	0.02532	0.02419	C	1	739	1048	0.7734	0.2301	4.77
17	rs7220996	64804700	A	0.05063	0.05645	G	1	740	0.8914	0.532	0.3142	2529
17	rs9915869	64804869	T	0.02532	0.02419	C	1	741	1048	0.7734	0.2301	4.77
17	rs9895241	64805553	T	0.02532	0.02419	C	1	742	1048	0.7734	0.2301	4.77
17	rs1050826	64806609	A	0.05063	0.04839	C	1	743	1049	0.5539	0.3542	3106
18	chr18:48610697	48610697	C	0.4177	0.4113	CAAGAA	1	744	1027	0.2436	0.6371	1655
18	rs3819122	48610831	C	0.4177	0.4113	A	1	745	1027	0.2436	0.6371	1655
18	rs2282544	48611260	C	0.06962	0.06452	G	1	746	1085	0.481	0.4227	2785
19	rs10418834	48344679	T	0.3481	0.3548	A	1	747	0.9709	0.2512	0.5934	1589
19	rs7259671	48345407	T	0.3481	0.3548	C	1	748	0.9709	0.2512	0.5934	1589
20	rs1332495	46130666	0	0	0	G	1	749	NA	NA	NA	NA
20	rs4810648	46267950	C	0.0443	0.04032	T	1	750	1103	0.5982	0.3416	3564
20	rs2076546	46268493	G	0.1076	0.1129	A	1	751	0.9473	0.3827	0.4475	2005
20	rs6018623	46279827	A	0.1076	0.1129	G	1	752	0.9473	0.3827	0.4475	2005
22	rs5758327	41792641	A	0.01266	0.008065	G	1	753	1577	1231	0.1413	17.59

## Sheet: DC2
CHR	SNP	BP	A1	F_A	F_U	A2	P	rank	OR	SE	L95	U95
20	rs3746682	5283256	C	0.1847	0.3629	G	0.0004156	1	0.3977	0.2545	0.2415	0.6549
17	chr17:8052525	8052525	C	0.5541	0.371	CAAAAACA	0.001164	2	2107	0.2298	1343	3305
10	rs2254051	88414758	A	0.1126	0.25	G	0.001285	3	0.3807	0.2968	0.2128	0.6811
10	rs2675698	88421997	T	0.1126	0.25	C	0.001285	4	0.3807	0.2968	0.2128	0.6811
9	rs3818559	77286876	C	0.3649	0.2016	A	0.001562	5	2275	0.2637	1357	3814
6	rs9470219	36075219	A	0.4369	0.2661	C	0.001766	6	2.14	0.2441	1326	3453
1	rs3828057	151780177	T	0.2658	0.4355	C	0.00181	7	0.4692	0.2364	0.2952	0.7458
10	rs2675703	88414569	T	0.1171	0.25	C	0.002281	8	0.398	0.2942	0.2236	0.7084
4	rs35543551	56297874	C	0.3063	0.4758	CAG	0.00242	9	0.4865	0.2314	0.3091	0.7656
6	rs851010	36041431	A	0.4414	0.2742	G	0.002625	10	2092	0.2425	1301	3365
10	rs11186339	92617609	C	0.02252	0.09677	T	0.003475	11	0.2151	0.5449	0.07392	0.6256
10	rs2254548	88419290	A	0.1171	0.2419	C	0.003606	12	0.4156	0.2959	0.2327	0.7423
4	rs3749474	56300685	T	0.3198	0.4839	C	0.003759	13	0.5015	0.2302	0.3194	0.7875
4	rs5858333	56301049	GA	0.3198	0.4839	G	0.003759	14	0.5015	0.2302	0.3194	0.7875
4	rs6828570	56297762	G	0.3243	0.4839	C	0.00394	15	0.512	0.2299	0.3263	0.8034
4	rs62303689	56295873	A	0.1847	0.07258	C	0.004016	16	2894	0.3869	1356	6179
4	rs1047354	56295583	G	0.3198	0.4758	A	0.005374	17	0.518	0.2303	0.3298	0.8135
17	rs939346	38252667	G	0	0.04032	A	0.005609	18	0	inf	0	nan
4	rs7691799	56411741	A	0.3288	0.4839	C	0.005617	19	0.5226	0.2296	0.3332	0.8195
1	chr1:241757409	241757409	TA	0.2658	0.1371	T	0.006522	20	2278	0.3021	1.26	4118
22	rs41378347	46636976	A	0.1667	0.06452	G	0.007212	21	2.9	0.4075	1305	6446
22	rs41427746	46637239	C	0.1667	0.06452	T	0.007212	22	2.9	0.4075	1305	6446
22	rs9626814	46637254	A	0.1667	0.06452	G	0.007212	23	2.9	0.4075	1305	6446
22	rs45550937	46638128	G	0.1667	0.06452	C	0.007212	24	2.9	0.4075	1305	6446
22	rs10154348	46638159	A	0.1667	0.06452	C	0.007212	25	2.9	0.4075	1305	6446
22	rs45552534	46638171	A	0.1667	0.06452	G	0.007212	26	2.9	0.4075	1305	6446
22	chr22:46638211	46638211	A	0.1667	0.06452	G	0.007212	27	2.9	0.4075	1305	6446
22	rs45576140	46638216	G	0.1667	0.06452	C	0.007212	28	2.9	0.4075	1305	6446
22	rs45528736	46638312	G	0.1667	0.06452	A	0.007212	29	2.9	0.4075	1305	6446
22	rs45576734	46638365	G	0.1667	0.06452	A	0.007212	30	2.9	0.4075	1305	6446
22	chr22:46638486	46638486	T	0.1667	0.06452	C	0.007212	31	2.9	0.4075	1305	6446
4	rs1522112	56329773	C	0.3243	0.4758	T	0.00771	32	0.5288	0.23	0.3369	0.83
4	rs6838882	56355477	G	0.3243	0.4758	A	0.00771	33	0.5288	0.23	0.3369	0.83
4	rs3805213	139965724	T	0.1577	0.2823	C	0.007767	34	0.4759	0.2715	0.2795	0.8103
4	rs1056547	56296763	G	0.3333	0.4839	T	0.007989	35	0.5333	0.2293	0.3403	0.8359
4	rs1056545	56296897	A	0.3333	0.4839	G	0.007989	36	0.5333	0.2293	0.3403	0.8359
4	rs5863	56296907	G	0.3333	0.4839	A	0.007989	37	0.5333	0.2293	0.3403	0.8359
4	rs12505266	56412169	T	0.3333	0.4839	C	0.007989	38	0.5333	0.2293	0.3403	0.8359
22	rs1134224	46633371	T	0.2207	0.1048	A	0.008154	39	2418	0.3348	1255	4662
22	rs6008259	46633782	A	0.2207	0.1048	G	0.008154	40	2418	0.3348	1255	4662
22	rs1055659	46638298	T	0.2207	0.1048	C	0.008154	41	2418	0.3348	1255	4662
4	rs3805151	56337041	C	0.3378	0.4839	T	0.008372	42	0.5442	0.229	0.3474	0.8525
9	chr9:77245348	77245348	C	0.0991	0.2016	CG	0.009062	43	0.4356	0.3171	0.234	0.811
22	chr22:46638420	46638420	C	0.1622	0.06452	CT	0.01089	44	2806	0.4084	1261	6248
17	rs55822222	8045060	C	0.3153	0.1855	CT	0.01119	45	2022	0.2725	1186	3.45
17	rs2585408	8043753	T	0.4414	0.3065	C	0.0159	46	1789	0.2371	1124	2847
1	rs4908699	7905274	A	0.05856	0.1371	G	0.01654	47	0.3915	0.3871	0.1833	0.8361
20	rs8116897	5294496	T	0.4775	0.3468	C	0.02339	48	1721	0.2316	1093	2.71
5	rs11746373	491826	G	0.2342	0.129	C	0.02346	49	2065	0.3112	1122	3.8
2	rs2278727	101598677	T	0.2297	0.129	C	0.02366	50	2013	0.3118	1093	3709
10	rs2242258	75607168	C	0.2297	0.129	T	0.02366	51	2013	0.3118	1093	3709
5	rs873593	149669471	T	0.09009	0.1774	C	0.02469	52	0.459	0.332	0.2395	0.8799
4	rs12505265	56412143	C	0.3333	0.2177	G	0.02645	53	1796	0.26	1079	2.99
6	rs61763106	36040642	A	0.1351	0.05645	AT	0.02849	54	2612	0.4358	1112	6136
4	chr4:56412873	56412873	C	0.3018	0.1935	A	0.03069	55	1801	0.2703	1.06	3059
4	chr4:56412874	56412874	T	0.3018	0.1935	G	0.03069	56	1801	0.2703	1.06	3059
17	rs2297508	17715317	C	0.4009	0.5242	G	0.03207	57	0.6074	0.226	0.39	0.946
2	rs1562313	101587455	T	0.1982	0.1048	C	0.03359	58	2111	0.338	1088	4094
17	rs3027178	8053085	G	0.2973	0.4113	T	0.03367	59	0.6056	0.2342	0.3826	0.9584
1	rs9017	151778683	C	0.5315	0.4113	T	0.03374	60	1624	0.2267	1041	2533
4	rs2070062	56355598	C	0.3288	0.2177	A	0.03527	61	1.76	0.2603	1057	2932
12	rs774049	56816978	T	0.08108	0.02419	C	0.03541	62	3559	0.6341	1027	12.33
4	rs8192678	23815662	T	0.3964	0.2823	C	0.03557	63	1.67	0.2421	1039	2684
9	rs11144064	77301304	T	0.06757	0.01613	C	0.0378	64	4.42	0.7614	0.994	19.66
4	rs3755863	23815522	T	0.464	0.3468	C	0.04097	65	1.63	0.2318	1035	2568
6	rs8510	36078180	T	0.1306	0.05645	C	0.04199	66	2511	0.4371	1066	5916
1	rs9826	151778899	C	0.5225	0.4032	T	0.04321	67	1.62	0.2271	1038	2528
4	rs3749515	139937071	C	0.3649	0.2581	T	0.04323	68	1652	0.2481	1016	2686
10	rs1079610	88422116	C	0.3919	0.2823	T	0.04623	69	1639	0.2423	1019	2635
7	rs3729876	106786952	T	0.2658	0.1694	C	0.04632	70	1775	0.2836	1018	3095
4	rs1801260	56301369	G	0.3198	0.2177	A	0.04702	71	1689	0.2609	1013	2817
4	rs10462028	56298300	A	0.3378	0.2339	G	0.05041	72	1671	0.2552	1013	2756
20	rs3746681	5282619	T	0.4595	0.3468	A	0.05321	73	1601	0.2318	1017	2522
2	rs356651	101541798	C	0.09459	0.1694	T	0.05783	74	0.5124	0.3315	0.2676	0.9814
11	rs2292913	45877529	A	0.1216	0.05645	G	0.05966	75	2314	0.44	0.9771	5482
10	rs12783161	75572201	G	0.2117	0.129	C	0.06002	76	1813	0.3142	0.9792	3356
4	chr4:56296381	56296381	C	0.3153	0.2177	CTGG	0.06123	77	1654	0.2612	0.9916	2.76
19	rs12974951	48345928	T	0.3288	0.4355	C	0.06251	78	0.6351	0.2307	0.4041	0.9982
11	rs2292910	45903613	A	0.4009	0.2984	C	0.06288	79	1573	0.2393	0.9843	2515
4	rs1048004	56300209	A	0.3243	0.2258	C	0.06343	80	1646	0.2582	0.9921	2.73
19	rs7248427	48346161	C	0.3333	0.4355	T	0.06396	81	0.6481	0.2304	0.4126	1018
19	rs11666316	48346503	T	0.3333	0.4355	C	0.06396	82	0.6481	0.2304	0.4126	1018
19	rs11670620	48346525	C	0.3333	0.4355	T	0.06396	83	0.6481	0.2304	0.4126	1018
7	rs257377	106801088	T	0.2658	0.1774	G	0.06531	84	1678	0.2799	0.9696	2905
7	rs257378	106801395	G	0.2658	0.1774	C	0.06531	85	1678	0.2799	0.9696	2905
7	rs1804175	106801016	C	0.03153	0.08065	G	0.06621	86	0.3712	0.5062	0.1376	1001
5	rs2066913	135276814	A	0.2703	0.371	G	0.06781	87	0.628	0.2396	0.3927	1004
12	rs1961586	56810751	A	0.08559	0.03226	G	0.07108	88	2808	0.562	0.9332	8449
5	rs1548397	135270979	A	0.2883	0.3871	G	0.07217	89	0.6414	0.2365	0.4034	1.02
10	rs1889490	72357713	T	0.3694	0.2742	C	0.07608	90	1.55	0.2447	0.9598	2504
2	rs10462023	239184581	A	0.3784	0.2823	G	0.07744	91	1548	0.2428	0.9617	2491
19	rs55835533	48343993	A	0.2432	0.1613	G	0.07745	92	1671	0.29	0.9468	2951
16	rs2242444	58199670	T	0.1712	0.09677	C	0.0786	93	1928	0.3522	0.9666	3844
17	rs11868035	17715101	A	0.3153	0.4113	G	0.07869	94	0.6592	0.2327	0.4177	1.04
19	rs4356586	48343803	C	0.3243	0.4194	T	0.08085	95	0.6646	0.2317	0.4221	1047
19	rs3745734	49134388	C	0.03604	0.08065	G	0.08183	96	0.4262	0.4883	0.1637	1.11
19	rs12608544	49136651	A	0.03604	0.08065	G	0.08183	97	0.4262	0.4883	0.1637	1.11
4	rs11240	56319350	G	0.3198	0.2258	C	0.08212	98	1612	0.2585	0.9713	2676
10	rs3740332	88418535	T	0.09459	0.1613	C	0.08228	99	0.5433	0.335	0.2818	1048
17	rs885747	8050737	C	0.4189	0.3226	G	0.08458	100	1514	0.2354	0.9544	2401
7	rs712700	127250907	T	0.1622	0.2419	C	0.08651	101	0.6065	0.2777	0.3519	1045
1	rs45572340	241761349	C	0.2072	0.2903	T	0.08773	102	0.6389	0.258	0.3853	1059
1	rs12144914	151789647	G	0.3919	0.4919	T	0.08902	103	0.6656	0.2262	0.4272	1037
2	rs1053095	101612584	A	0.4414	0.5403	T	0.09223	104	0.6724	0.2253	0.4324	1046
4	rs2970847	23815924	T	0.1712	0.25	C	0.09231	105	0.6196	0.2734	0.3625	1059
17	rs2289591	8048010	A	0.2162	0.2984	C	0.09234	106	0.6486	0.2552	0.3934	1.07
1	chr1:7863735	7863735	C	0.05856	0.01613	CTTA	0.09573	107	3794	0.7681	0.8421	17.1
16	rs12920269	58201759	G	0.1532	0.08871	A	0.09725	108	1858	0.3667	0.9054	3812
20	rs157816	476285	T	0.3063	0.3952	C	0.09858	109	0.6759	0.2344	0.4269	1.07
2	chr2:101587564	101587564	A	0.009009	0.04032	G	0.1027	110	0.2164	0.8444	0.04135	1132
19	rs3859430	48343815	C	0.3288	0.4194	G	0.1029	111	0.6784	0.2314	0.431	1068
19	rs3859429	48343531	C	0.3423	0.4355	CAAG	0.105	112	0.6748	0.2298	0.4301	1059
19	rs3859431	48343906	T	0.3423	0.4355	C	0.105	113	0.6748	0.2298	0.4301	1059
19	rs35850082	48345114	T	0.3423	0.4355	TA	0.105	114	0.6748	0.2298	0.4301	1059
19	rs12982537	48345330	T	0.3423	0.4355	C	0.105	115	0.6748	0.2298	0.4301	1059
19	rs12463238	48345783	C	0.3423	0.4355	G	0.105	116	0.6748	0.2298	0.4301	1059
19	rs11666203	48345941	T	0.3423	0.4355	G	0.105	117	0.6748	0.2298	0.4301	1059
19	rs11666244	48346241	T	0.3423	0.4355	C	0.105	118	0.6748	0.2298	0.4301	1059
19	rs3933489	48344190	C	0.3468	0.4355	G	0.1073	119	0.6884	0.2295	0.439	1079
19	rs12462534	48344570	A	0.3468	0.4355	G	0.1073	120	0.6884	0.2295	0.439	1079
5	rs56082422	483675	A	0.1306	0.07258	G	0.1089	121	1.92	0.3993	0.8778	4.2
19	chr19:48343903	48343903	A	0.1982	0.2742	G	0.1094	122	0.6543	0.2624	0.3912	1094
2	rs7581886	101581246	C	0.1351	0.07258	T	0.1095	123	1997	0.3979	0.9153	4355
12	chr12:27485974	27485974	C	0.1351	0.07258	G	0.1095	124	1997	0.3979	0.9153	4355
5	rs31559	135266233	T	0.4279	0.3387	C	0.1099	125	1.46	0.2332	0.9246	2307
19	rs62128767	48337897	A	0.2027	0.2823	G	0.1105	126	0.6465	0.2602	0.3883	1076
19	rs62128810	48345604	T	0.2027	0.2823	C	0.1105	127	0.6465	0.2602	0.3883	1076
5	rs2230437	476353	T	0.3243	0.2419	C	0.1119	128	1504	0.254	0.9142	2474
4	rs3749473	56294628	T	0.464	0.371	C	0.1129	129	1468	0.2295	0.936	2301
4	rs3749472	56294032	A	0.4775	0.3871	G	0.115	130	1447	0.2281	0.9252	2263
7	rs4074132	751220	A	0.4955	0.4032	G	0.1155	131	1454	0.227	0.9315	2268
4	rs6821591	23797000	C	0.4505	0.5403	T	0.1172	132	0.6973	0.2251	0.4486	1084
17	rs12936927	17726965	C	0.4505	0.5403	T	0.1172	133	0.6973	0.2251	0.4486	1084
17	rs13306736	17740281	C	0.4595	0.5484	T	0.1179	134	0.7	0.2252	0.4502	1088
10	rs6480459	72357720	A	0.1126	0.05645	G	0.1202	135	2121	0.4433	0.8897	5057
17	rs3841527	53392908	G	0.06306	0.02419	GA	0.1263	136	2715	0.6464	0.7647	9637
17	rs10462024	8051639	G	0.3243	0.4113	A	0.1277	137	0.6871	0.2321	0.436	1083
12	rs774048	56816814	A	0.09009	0.04032	C	0.1279	138	2356	0.5132	0.8619	6443
12	rs774050	56818922	T	0.09009	0.04032	C	0.1279	139	2356	0.5132	0.8619	6443
19	chr19:48344346	48344346	C	0.2342	0.1613	G	0.129	140	1591	0.2911	0.8991	2814
19	rs3848536	48343624	T	0.3514	0.4355	A	0.1343	141	0.7022	0.2293	0.448	1101
19	rs3848537	48343625	C	0.3514	0.4355	A	0.1343	142	0.7022	0.2293	0.448	1101
4	rs9812	114372480	T	0.1937	0.129	A	0.138	143	1622	0.3172	0.8708	3019
4	rs17046072	114374813	T	0.1937	0.129	C	0.138	144	1622	0.3172	0.8708	3019
9	rs2273975	77257346	A	0.1937	0.129	G	0.138	145	1622	0.3172	0.8708	3019
19	rs2301139	49133761	T	0.01351	0.04032	C	0.1408	146	0.326	0.7391	0.07658	1388
22	rs1800246	46615625	A	0.01351	0.04032	G	0.1408	147	0.326	0.7391	0.07658	1388
7	rs327518	127251792	A	0.473	0.3871	G	0.1424	148	1421	0.2282	0.9086	2222
3	rs352168	52237970	C	0.4009	0.4839	T	0.1425	149	0.7138	0.2259	0.4584	1111
19	rs62128766	48337812	T	0.2027	0.2742	C	0.1426	150	0.673	0.2615	0.4031	1124
19	chr19:48344874	48344874	GA	0.2027	0.2742	G	0.1426	151	0.673	0.2615	0.4031	1124
19	rs62128811	48346509	G	0.2027	0.2742	C	0.1426	152	0.673	0.2615	0.4031	1124
19	rs62128809	48344513	A	0.2072	0.2823	G	0.1449	153	0.6646	0.2593	0.3998	1105
2	rs1053096	101612615	T	0.3378	0.2581	C	0.1456	154	1467	0.2495	0.8995	2392
19	chr19:48345395	48345395	T	0.1667	0.1048	C	0.1508	155	1708	0.344	0.8701	3352
9	rs4880179	139872048	A	0.02703	0.06452	G	0.1516	156	0.4028	0.5522	0.1365	1189
9	rs13306	139876154	A	0.02703	0.06452	G	0.1516	157	0.4028	0.5522	0.1365	1189
7	rs712699	127250597	G	0.1667	0.2339	A	0.1534	158	0.6552	0.2783	0.3797	1.13
10	rs1131824	78944590	A	0.3784	0.2984	G	0.1584	159	1431	0.2402	0.8939	2292
7	rs712701	127251188	T	0.1712	0.2339	G	0.1594	160	0.6765	0.2771	0.3931	1164
5	rs41282625	475626	G	0.2793	0.2097	C	0.1597	161	1461	0.2665	0.8663	2463
17	rs60287105	64800774	CA	0.09459	0.1452	C	0.1602	162	0.6153	0.3429	0.3142	1205
7	rs594141	127254457	G	0.1757	0.2419	A	0.1608	163	0.6678	0.274	0.3903	1142
7	rs327516	127255795	C	0.1757	0.2419	G	0.1608	164	0.6678	0.274	0.3903	1142
1	rs2072661	154548880	A	0.2883	0.2177	G	0.1634	165	1455	0.2632	0.8687	2438
16	rs3729896	24104188	T	0.02252	0	C	0.1645	166	NA	NA	NA	NA
5	rs55989315	485259	T	0.2297	0.1613	G	0.1648	167	1551	0.2917	0.8756	2747
6	rs11399714	36078920	G	0.03604	0.008065	GA	0.1654	168	4598	1067	0.5684	37.2
22	rs4141433	41792601	G	0.03153	0.06452	A	0.1727	169	0.4721	0.5302	0.167	1335
11	rs6798	45904477	T	0.1441	0.08871	C	0.1737	170	1.73	0.3692	0.8392	3567
12	rs1037920	27553741	C	0.1396	0.08871	A	0.1749	171	1667	0.3705	0.8066	3446
7	rs327520	127250641	A	0.4685	0.3871	G	0.1752	172	1395	0.2282	0.8922	2183
2	rs3841571	101582245	A	0.07658	0.121	AGCCCAGGCATGGGG	0.1802	173	0.6026	0.3736	0.2898	1253
22	rs9611577	41793090	G	0.2523	0.1855	T	0.1822	174	1481	0.278	0.8592	2554
17	rs2253820	8048169	T	0.2072	0.2742	C	0.1836	175	0.6918	0.2607	0.4151	1153
17	rs2735611	8048283	G	0.2072	0.2742	A	0.1836	176	0.6918	0.2607	0.4151	1153
19	rs62128808	48344270	T	0.2072	0.2742	C	0.1836	177	0.6918	0.2607	0.4151	1153
1	chr1:7870715	7870715	C	0.05856	0.02419	A	0.1862	178	2509	0.6506	0.7009	8.98
2	rs2289950	101584895	T	0.08108	0.129	C	0.187	179	0.5956	0.3636	0.292	1215
2	rs11319861	208463574	TA	0.2613	0.1935	T	0.1875	180	1474	0.2739	0.8615	2521
20	rs11547289	46284588	T	0.3063	0.379	C	0.1908	181	0.7234	0.2355	0.456	1148
7	rs564449	100321138	T	0.03604	0.07258	G	0.1927	182	0.4777	0.4995	0.1795	1271
20	rs205904	480620	T	0.2252	0.2903	A	0.1956	183	0.7106	0.2549	0.4312	1171
11	rs4755345	45891508	A	0.1216	0.07258	G	0.1986	184	1769	0.4025	0.8039	3894
5	rs56098739	483564	G	0.2117	0.1532	A	0.2015	185	1484	0.2986	0.8267	2665
22	rs10568239	38699050	GAGGC	0.1261	0.1774	G	0.2048	186	0.6692	0.31	0.3644	1229
5	rs10900809	131826322	A	0.4189	0.3468	G	0.2076	187	1358	0.2326	0.8608	2142
11	rs11394694	45868850	C	0.2207	0.1613	CG	0.2081	188	1473	0.2929	0.8295	2615
3	rs352169	52236762	G	0.4099	0.4839	A	0.2138	189	0.741	0.2256	0.4761	1153
3	rs352167	52238656	T	0.4144	0.4839	C	0.2165	190	0.7549	0.2255	0.4852	1174
4	rs2946385	23886323	T	0.5	0.4274	G	0.2174	191	1.34	0.2258	0.8606	2085
17	rs61762761	64770284	G	0.0991	0.05645	A	0.225	192	1839	0.4493	0.7622	4435
19	rs2014686	17342664	G	0.06757	0.1048	A	0.2252	193	0.6187	0.3968	0.2843	1347
22	rs11546403	41783659	T	0.2477	0.1855	C	0.2272	194	1446	0.2785	0.8379	2496
9	rs12345886	71627525	T	0.2432	0.1855	G	0.2283	195	1411	0.279	0.8169	2439
11	rs2290037	13379973	C	0.04505	0.08065	T	0.2289	196	0.5377	0.462	0.2174	1.33
10	rs11202105	88414255	C	0.1081	0.1532	T	0.2371	197	0.6699	0.33	0.3508	1279
7	rs3835004	127253714	A	0.2162	0.2742	AG	0.2372	198	0.7302	0.259	0.4395	1213
4	rs7684810	56352794	C	0.3739	0.3065	T	0.24	199	1351	0.2391	0.8457	2159
1	rs228697	7887579	G	0.1441	0.09677	C	0.2406	200	1572	0.3589	0.778	3176
1	rs228654	7897228	A	0.1441	0.09677	G	0.2406	201	1572	0.3589	0.778	3176
2	rs2305159	101591443	C	0.2703	0.2097	A	0.2437	202	1396	0.2674	0.8266	2358
5	rs55720119	475621	TG	0.2703	0.2097	T	0.2437	203	1396	0.2674	0.8266	2358
8	rs3750192	22548790	T	0.04955	0.08065	G	0.2499	204	0.5943	0.4521	0.245	1442
9	rs41287419	77301774	C	0.07658	0.04032	A	0.2514	205	1974	0.5216	0.71	5486
13	rs599115	77589725	A	0.4234	0.3548	C	0.2523	206	1335	0.2317	0.8479	2103
17	chr17:17719499	17719499	G	0.4234	0.3548	C	0.2523	207	1335	0.2317	0.8479	2103
2	rs35503589	101584951	G	0.08108	0.121	A	0.2539	208	0.6412	0.3692	0.311	1322
17	rs59587156	8045028	C	0.2838	0.2258	CT	0.2545	209	1358	0.2613	0.814	2267
3	rs352166	52238677	C	0.4189	0.4839	T	0.2603	210	0.769	0.2254	0.4944	1196
17	rs1010546	64684565	T	0.1757	0.2258	C	0.2603	211	0.7307	0.2779	0.4238	1.26
4	rs10529257	56300759	GA	0.4324	0.5	G	0.2606	212	0.7619	0.225	0.4902	1184
19	rs1800470	41858921	G	0.4414	0.5081	A	0.2615	213	0.7652	0.2248	0.4925	1189
20	rs8116536	5294461	A	0.3018	0.2419	G	0.2624	214	1354	0.2556	0.8206	2235
1	rs228669	7870048	T	0.1126	0.07258	C	0.2629	215	1622	0.4061	0.7316	3594
6	rs303048	10398982	T	0.2207	0.1694	A	0.2681	216	1389	0.289	0.7885	2448
10	rs2116830	78646536	T	0.2207	0.1694	G	0.2681	217	1389	0.289	0.7885	2448
17	rs2585405	8046772	C	0.1306	0.1774	G	0.2692	218	0.6967	0.3081	0.3809	1274
9	rs34866806	71627754	GGC	0.2342	0.1774	G	0.274	219	1418	0.2835	0.8136	2472
20	rs34056933	470606	TA	0.3108	0.371	T	0.2846	220	0.7647	0.2358	0.4817	1214
4	rs8192551	187454951	C	0.03604	0.06452	T	0.2861	221	0.5421	0.5131	0.1983	1482
2	rs1806584	208466270	G	0.2477	0.1935	A	0.2862	222	1372	0.2754	0.7999	2354
2	rs1045780	208467150	A	0.2477	0.1935	G	0.2862	223	1372	0.2754	0.7999	2354
2	rs6785	208467997	A	0.2477	0.1935	G	0.2862	224	1372	0.2754	0.7999	2354
2	rs2551929	208468472	C	0.2477	0.1935	A	0.2862	225	1372	0.2754	0.7999	2354
2	rs35371479	208468811	T	0.2477	0.1935	C	0.2862	226	1372	0.2754	0.7999	2354
2	rs2256941	208469184	T	0.2477	0.1935	C	0.2862	227	1372	0.2754	0.7999	2354
2	rs2551930	208469585	T	0.2477	0.1935	C	0.2862	228	1372	0.2754	0.7999	2354
4	rs6832769	56298194	G	0.3604	0.2984	A	0.2863	229	1325	0.241	0.8261	2124
4	rs6834676	56298414	C	0.3604	0.2984	G	0.2863	230	1325	0.241	0.8261	2124
5	rs3777230	482653	T	0.1441	0.1935	C	0.2865	231	0.7018	0.297	0.3921	1256
16	rs432998	24166130	C	0.3694	0.3065	T	0.2891	232	1326	0.2393	0.8292	2119
17	rs6504459	64783081	G	0.01802	0.04032	A	0.2912	233	0.4367	0.6804	0.1151	1657
20	rs459710	463995	C	0.3333	0.3952	T	0.2919	234	0.7653	0.2324	0.4853	1207
20	rs11699879	46283383	G	0.3333	0.3952	A	0.2919	235	0.7653	0.2324	0.4853	1207
4	rs3817444	56375981	A	0.3739	0.3145	C	0.2922	236	1301	0.238	0.8163	2075
2	rs7577785	101096872	A	0.004505	0.01613	G	0.2927	237	0.276	1.23	0.02478	3075
4	rs11731775	114682714	A	0.3514	0.4113	G	0.2973	238	0.7753	0.2304	0.4936	1218
1	rs12132002	84640834	G	0.3694	0.4274	T	0.3027	239	0.7846	0.2287	0.5012	1228
10	rs2250140	75612881	T	0.4234	0.3629	C	0.304	240	1289	0.2309	0.8199	2027
7	rs11542227	44282877	G	0.3919	0.4516	A	0.3063	241	0.7825	0.2269	0.5017	1221
1	rs228671	7870418	T	0.1396	0.09677	C	0.3084	242	1515	0.3602	0.7477	3069
12	rs1048155	26273088	C	0.4144	0.4758	G	0.3092	243	0.7797	0.2256	0.501	1213
2	rs56386336	239153948	A	0.1081	0.1452	G	0.3094	244	0.7138	0.3342	0.3708	1374
2	rs2304669	239165663	C	0.1081	0.1452	T	0.3094	245	0.7138	0.3342	0.3708	1374
10	rs885822	72358577	G	0.455	0.5161	A	0.3127	246	0.7825	0.2246	0.5039	1215
12	chr12:27553387	27553387	T	0.06306	0.03226	C	0.3132	247	2019	0.5784	0.6499	6274
17	rs2287222	53392544	C	0.06306	0.03226	T	0.3132	248	2019	0.5784	0.6499	6274
10	rs3740335	88419641	A	0.1126	0.1532	G	0.3136	249	0.7013	0.3275	0.3691	1332
4	rs12511604	114372504	C	0.2523	0.3065	T	0.3137	250	0.7635	0.2486	0.469	1243
7	chr7:44364862	44364862	C	0.4505	0.5081	G	0.3142	251	0.7937	0.2246	0.511	1233
16	rs41303763	24229699	T	0.07207	0.1048	C	0.3153	252	0.6632	0.3915	0.3079	1429
17	rs16960016	64685001	T	0.07207	0.1048	C	0.3153	253	0.6632	0.3915	0.3079	1429
11	rs2292912	45877688	C	0.2117	0.1613	G	0.3207	254	1397	0.2943	0.7844	2486
7	chr7:720119	720119	G	0.0991	0.06452	C	0.323	255	1595	0.429	0.688	3698
16	rs3729904	24202458	T	0.3108	0.2581	C	0.3257	256	1297	0.2513	0.7923	2122
4	rs3774923	23795064	T	0.04505	0.07258	C	0.3273	257	0.6027	0.4738	0.2381	1526
3	rs4602333	24019327	C	0.1081	0.07258	A	0.3421	258	1549	0.4081	0.6961	3446
4	rs3736544	56309992	A	0.3514	0.2984	G	0.3425	259	1274	0.2414	0.7935	2044
5	rs9885312	482186	C	0.1351	0.1774	G	0.3466	260	0.7244	0.3063	0.3975	1.32
4	rs10529254	56322244	TG	0.3694	0.3145	T	0.3474	261	1277	0.2382	0.8003	2036
1	rs228691	7880469	A	0.3423	0.3952	G	0.3515	262	0.7968	0.2318	0.5058	1255
12	chr12:27553393	27553393	C	0.009009	0.02419	T	0.354	263	0.3667	0.9199	0.06043	2225
2	rs13029936	208465544	T	0.2477	0.2016	C	0.3545	264	1304	0.2725	0.7645	2225
2	rs10559988	208465711	GTC	0.2477	0.2016	G	0.3545	265	1304	0.2725	0.7645	2225
2	rs2551928	208465778	A	0.2477	0.2016	G	0.3545	266	1304	0.2725	0.7645	2225
2	chr2:208465848	208465848	CTTTA	0.2477	0.2016	C	0.3545	267	1304	0.2725	0.7645	2225
5	rs28792	135271362	A	0.2477	0.2016	G	0.3545	268	1304	0.2725	0.7645	2225
1	rs2072659	154548521	G	0.09009	0.121	C	0.3595	269	0.7195	0.3617	0.3541	1462
17	rs55651832	64803703	A	0.09009	0.121	G	0.3595	270	0.7195	0.3617	0.3541	1462
12	chr12:27578610	27578610	T	0.1171	0.08065	G	0.3596	271	1512	0.3903	0.7037	3.25
5	rs11242115	131826413	C	0.4189	0.3629	G	0.3598	272	1266	0.2311	0.8047	1991
12	rs3809238	107486863	A	0.02703	0.04839	G	0.3612	273	0.5463	0.5886	0.1724	1732
12	rs3809236	107487047	A	0.02703	0.04839	G	0.3612	274	0.5463	0.5886	0.1724	1732
22	rs2298434	22153239	A	0.02703	0.04839	G	0.3612	275	0.5463	0.5886	0.1724	1732
10	rs2675671	75632760	C	0.4144	0.3629	T	0.3614	276	1242	0.2312	0.7897	1955
12	rs8192440	107395106	A	0.4234	0.371	G	0.3624	277	1245	0.2302	0.793	1955
12	rs3809237	107486912	C	0.4324	0.379	T	0.3634	278	1248	0.2294	0.7962	1957
16	rs198145	24202615	G	0.4505	0.3952	A	0.3653	279	1255	0.2279	0.8026	1961
10	rs1897594	78635278	T	0.4865	0.4355	A	0.3713	280	1228	0.2255	0.7894	1.91
5	rs35862863	71014946	G	0.473	0.5242	A	0.3719	281	0.8146	0.2245	0.5246	1265
5	rs890986	479905	A	0.1622	0.2016	C	0.3792	282	0.7665	0.2885	0.4354	1349
10	rs885821	72358655	A	0.1667	0.2097	G	0.3835	283	0.7538	0.2848	0.4314	1317
10	rs12770084	78709203	A	0.1667	0.2097	G	0.3835	284	0.7538	0.2848	0.4314	1317
1	rs3841062	154550943	C	0.3063	0.2581	CAG	0.3874	285	1269	0.2516	0.7752	2079
10	rs11202106	88414570	A	0.3063	0.2581	G	0.3874	286	1269	0.2516	0.7752	2079
16	rs61764202	30134679	T	0.2973	0.3468	C	0.3983	287	0.797	0.2391	0.4988	1273
10	rs3740334	88419012	C	0.1126	0.1452	T	0.3985	288	0.7473	0.3318	0.39	1432
1	rs12130403	154549470	C	0.3378	0.2903	T	0.4015	289	1247	0.2435	0.7739	2.01
10	rs3740341	88426042	A	0.1216	0.1532	G	0.4133	290	0.7652	0.323	0.4063	1441
5	rs57688213	524554	C	0.03604	0.05645	G	0.4142	291	0.6248	0.5302	0.221	1766
8	rs11136094	22547052	G	0.3784	0.3306	A	0.4148	292	1232	0.2358	0.7763	1956
2	rs60563199	101581495	C	0.07207	0.09677	CT	0.4186	293	0.7249	0.3995	0.3313	1586
12	rs10631263	56814256	G	0.3514	0.3952	GGAT	0.4186	294	0.8291	0.2313	0.5269	1305
2	rs9223	101609827	T	0.3649	0.4113	C	0.4202	295	0.8223	0.2297	0.5242	1.29
22	rs6928	22115004	C	0.4009	0.3548	G	0.4215	296	1217	0.2323	0.7716	1918
22	rs3810610	22115498	T	0.4009	0.3548	C	0.4215	297	1217	0.2323	0.7716	1918
22	rs13943	22116202	C	0.4009	0.3548	G	0.4215	298	1217	0.2323	0.7716	1918
5	rs4334924	477634	A	0.2432	0.2016	G	0.4241	299	1273	0.2731	0.7453	2174
1	rs228701	7889804	C	0.3964	0.4435	G	0.4262	300	0.8239	0.2269	0.5281	1285
10	rs7478092	88421041	T	0.02252	0.008065	C	0.4262	301	2834	1101	0.3274	24.54
17	rs17746075	53398459	G	0.07658	0.1048	T	0.4266	302	0.7081	0.3868	0.3317	1511
20	rs2179591	46284584	G	0.4234	0.379	A	0.4275	303	1203	0.2296	0.7671	1887
1	rs3835687	84670439	A	0.4685	0.4194	AC	0.4305	304	1.22	0.2263	0.7832	1902
1	rs3768258	84670457	A	0.4685	0.4194	G	0.4305	305	1.22	0.2263	0.7832	1902
3	rs4858565	23986930	A	0.2207	0.2581	C	0.4306	306	0.8143	0.2614	0.4879	1359
9	rs17060415	77301509	C	0.05405	0.03226	T	0.4324	307	1714	0.5886	0.5409	5434
1	rs1057738	84670816	A	0.464	0.4194	C	0.4326	308	1198	0.2263	0.7691	1868
10	rs4980113	78629795	G	0.482	0.4355	C	0.4326	309	1206	0.2255	0.7753	1876
5	rs11347983	131818828	CT	0.4685	0.5161	C	0.4329	310	0.8263	0.2245	0.5322	1283
10	rs3832648	92501664	G	0.04054	0.06452	GAGACCCTGC	0.4369	311	0.6127	0.4994	0.2302	1631
17	rs2272087	40459562	G	0.2342	0.2742	A	0.4376	312	0.8097	0.2562	0.4901	1338
17	rs1135669	40459737	T	0.2342	0.2742	C	0.4376	313	0.8097	0.2562	0.4901	1338
10	rs7073015	78645067	G	0.2703	0.2258	A	0.44	314	1.27	0.2626	0.7589	2125
12	rs4964059	27529219	C	0.2703	0.2258	A	0.44	315	1.27	0.2626	0.7589	2125
6	rs3730327	36027142	G	0.0991	0.07258	A	0.4407	316	1406	0.4126	0.6261	3156
17	rs883871	38252660	A	0.1757	0.1371	G	0.4468	317	1341	0.3151	0.7234	2487
1	rs2072660	154548721	T	0.2928	0.25	C	0.4529	318	1242	0.2545	0.7542	2045
11	chr11:9595768	9595768	T	0.04505	0.06452	C	0.4559	319	0.684	0.4882	0.2627	1781
15	chr15:60781227	60781227	C	0.04505	0.06452	CAT	0.4559	320	0.684	0.4882	0.2627	1781
17	chr17:64784939	64784939	C	0.04505	0.06452	T	0.4559	321	0.684	0.4882	0.2627	1781
5	rs6872510	481610	T	0.1577	0.1935	C	0.4563	322	0.7799	0.2926	0.4395	1384
5	rs2163766	149599548	A	0.1081	0.08065	G	0.4568	323	1382	0.3943	0.638	2993
10	rs10788521	88417724	T	0.3018	0.2581	C	0.4569	324	1243	0.252	0.7584	2036
10	rs3740337	88422151	A	0.3018	0.2581	C	0.4569	325	1243	0.252	0.7584	2036
4	rs8175	114682566	G	0.1892	0.1532	A	0.463	326	1289	0.3025	0.7127	2333
5	rs7711775	135270062	T	0.06306	0.04032	G	0.4655	327	1602	0.5335	0.563	4558
17	rs28529822	64806171	T	0.09459	0.121	C	0.4657	328	0.7592	0.3584	0.3761	1533
17	chr17:64806181	64806181	A	0.09459	0.121	G	0.4657	329	0.7592	0.3584	0.3761	1533
5	rs703752	172659511	A	0.3333	0.2903	C	0.4704	330	1222	0.2437	0.758	1971
17	rs8905	66527802	G	0.0991	0.129	T	0.4735	331	0.7425	0.3496	0.3742	1473
17	chr17:64800898	64800898	A	0.1757	0.2097	G	0.474	332	0.8033	0.2824	0.4618	1397
9	rs3730386	71628207	C	0.3198	0.3629	G	0.4763	333	0.8255	0.2358	0.52	1.31
1	rs2280781	154540468	T	0.1036	0.129	C	0.4825	334	0.7802	0.3468	0.3954	1539
1	rs488728	7861345	G	0.3604	0.4032	A	0.4875	335	0.8338	0.2303	0.5309	1.31
2	rs3739008	101612568	T	0.3694	0.4113	C	0.4896	336	0.8384	0.2294	0.5347	1314
17	rs2287223	53392852	A	0.4054	0.3629	G	0.4908	337	1197	0.2314	0.7605	1884
17	rs1010545	64684642	C	0.3874	0.4274	T	0.4937	338	0.8471	0.2279	0.542	1324
1	rs228729	7845695	T	0.3964	0.4355	C	0.4957	339	0.8513	0.2272	0.5453	1329
5	rs7711562	149627423	G	0.4099	0.4516	A	0.4966	340	0.8435	0.2262	0.5414	1314
9	rs6926	139876141	A	0.2072	0.2419	C	0.499	341	0.8189	0.2672	0.4851	1383
7	rs2302453	106781445	A	0.4279	0.4677	G	0.4995	342	0.8512	0.2254	0.5473	1324
10	rs1045949	92500724	C	0.4505	0.4919	T	0.5006	343	0.8465	0.2246	0.5451	1315
17	rs3803821	64737717	T	0.4369	0.4758	A	0.5009	344	0.8549	0.225	0.55	1329
16	rs7196765	24105669	G	0.4595	0.5	A	0.5014	345	0.85	0.2245	0.5474	1.32
5	rs40986	135276314	C	0.2477	0.2097	T	0.5082	346	1241	0.2699	0.7314	2107
5	rs11376205	135277394	G	0.2432	0.2097	GT	0.5086	347	1212	0.2704	0.7131	2058
17	rs2293155	40460989	G	0.2252	0.2581	A	0.5115	348	0.8358	0.2606	0.5014	1393
10	rs16934182	78778734	G	0.2297	0.2661	A	0.5134	349	0.8224	0.2584	0.4957	1365
17	rs2293154	40461003	T	0.2297	0.2661	C	0.5134	350	0.8224	0.2584	0.4957	1365
3	rs4858095	23996371	T	0.2387	0.2742	G	0.5186	351	0.8301	0.2556	0.5031	1.37
5	rs1160982	135276201	AGTT	0.2703	0.2339	A	0.5219	352	1213	0.2605	0.7282	2022
20	chr20:464448	464448	A	0.06757	0.08871	AT	0.5256	353	0.7444	0.4138	0.3308	1675
20	rs6116240	468001	C	0.06757	0.08871	T	0.5256	354	0.7444	0.4138	0.3308	1675
16	chr16:23847747	23847747	TGCGCCCTCC	0.2748	0.2419	T	0.5271	355	1187	0.258	0.7159	1969
3	rs34085319	5022981	C	0.1577	0.129	CT	0.5292	356	1263	0.3251	0.6681	2389
5	rs12153431	131818657	C	0.1396	0.1694	T	0.5306	357	0.7961	0.3079	0.4353	1456
17	chr17:74455248	74455248	C	0.02703	0.04032	T	0.5323	358	0.6611	0.6162	0.1976	2212
7	rs9801255	588958	C	0.2928	0.2581	T	0.5338	359	1.19	0.2527	0.7253	1953
17	rs3198502	40462994	T	0.2703	0.3065	G	0.5341	360	0.8382	0.2465	0.517	1359
17	rs2293157	40452675	A	0.2973	0.3306	C	0.5454	361	0.8565	0.2408	0.5342	1373
10	rs55974750	72362352	T	0.3018	0.3387	TC	0.5464	362	0.8439	0.2395	0.5277	1.35
4	rs17676882	114373068	A	0.3243	0.2903	G	0.5467	363	1173	0.2443	0.7269	1894
12	rs850918	13142174	C	0.1532	0.1774	G	0.5472	364	0.8385	0.3	0.4658	1.51
5	rs2277923	172662024	C	0.3063	0.3387	T	0.549	365	0.8621	0.2392	0.5395	1378
1	rs16859005	167391783	T	0.1577	0.1855	G	0.5492	366	0.8219	0.2955	0.4606	1467
19	rs8179181	41838206	A	0.1577	0.1855	G	0.5492	367	0.8219	0.2955	0.4606	1467
5	rs11952031	131817829	T	0.3108	0.3468	C	0.5494	368	0.8495	0.238	0.5329	1354
5	rs960757	131826310	A	0.3108	0.3468	G	0.5494	369	0.8495	0.238	0.5329	1354
1	rs707465	7861304	C	0.3153	0.3468	T	0.5525	370	0.8675	0.2376	0.5445	1382
1	rs2859387	7887248	A	0.3153	0.3468	G	0.5525	371	0.8675	0.2376	0.5445	1382
7	chr7:106685448	106685448	T	0.3514	0.3145	G	0.5538	372	1181	0.2391	0.7389	1886
10	rs3740046	92501468	T	0.1847	0.1532	C	0.554	373	1252	0.3034	0.6907	2269
5	rs6869490	149600448	T	0.09459	0.07258	C	0.5544	374	1335	0.4152	0.5916	3012
6	rs3804452	36076934	A	0.09459	0.07258	G	0.5544	375	1335	0.4152	0.5916	3012
1	rs3926124	154542092	G	0.01351	0	A	0.5555	376	NA	NA	NA	NA
7	chr7:589572	589572	C	0.01351	0	CCTTGA	0.5555	377	NA	NA	NA	NA
10	rs45602845	79010894	G	0.01351	0	A	0.5555	378	NA	NA	NA	NA
22	rs5758327	41792641	A	0.01351	0	G	0.5555	379	NA	NA	NA	NA
6	rs1675414	10412188	C	0.3514	0.3871	T	0.5605	380	0.8576	0.2319	0.5444	1351
1	rs7513575	241803636	T	0.3468	0.379	C	0.5607	381	0.87	0.2327	0.5514	1373
5	rs890981	477639	A	0.3694	0.4032	G	0.5648	382	0.8669	0.2299	0.5524	1.36
11	rs10832030	13399791	A	0.1757	0.2016	G	0.5658	383	0.8439	0.285	0.4828	1475
5	rs2241694	149602608	A	0.1036	0.08065	G	0.5695	384	1318	0.3966	0.6056	2866
16	rs2239338	24229809	G	0.4189	0.4516	A	0.5729	385	0.8754	0.226	0.5622	1363
10	rs2242255	75597289	A	0.1892	0.2177	T	0.5752	386	0.8383	0.277	0.4871	1443
10	rs10762732	78630497	C	0.4865	0.4516	T	0.5752	387	1.15	0.2249	0.7402	1788
11	rs1562444	92715849	G	0.4685	0.4355	A	0.5752	388	1142	0.2256	0.7342	1778
7	chr7:591125	591125	C	0.473	0.5081	G	0.5754	389	0.8689	0.2244	0.5598	1349
22	rs9340	22115353	A	0.482	0.5161	G	0.5759	390	0.8723	0.2244	0.5619	1354
5	rs11743810	137802404	T	0.509	0.4758	C	0.5764	391	1142	0.2244	0.7357	1773
11	rs10666868	45903814	AGT	0.2162	0.1855	A	0.5792	392	1211	0.2828	0.696	2109
7	chr7:717011	717011	T	0.0991	0.121	C	0.5872	393	0.7993	0.3554	0.3983	1604
6	rs3833483	36076344	G	0.2072	0.2339	GGTGTGCGTGC	0.5878	394	0.8562	0.2691	0.5052	1451
2	rs2304673	239185922	G	0.1081	0.129	T	0.6005	395	0.8182	0.3442	0.4167	1606
5	chr5:475337	475337	T	0.2523	0.2258	TGGAAAGTTAGGGTCACCG	0.6038	396	1157	0.2646	0.6886	1943
10	rs2288837	78729669	A	0.2658	0.2339	G	0.6068	397	1186	0.2609	0.711	1977
5	rs31547	135276847	T	0.2613	0.2339	C	0.6072	398	1159	0.2614	0.694	1934
10	rs10824462	78631852	A	0.2523	0.2823	G	0.6107	399	0.8578	0.2524	0.5231	1407
10	rs35698004	78633819	C	0.2523	0.2823	CA	0.6107	400	0.8578	0.2524	0.5231	1407
10	rs10824460	78630781	T	0.2568	0.2823	G	0.6138	401	0.8784	0.2518	0.5362	1439
11	rs10838527	45903194	G	0.04505	0.05645	A	0.6152	402	0.7884	0.5061	0.2924	2126
17	rs2228945	64785022	A	0.04505	0.05645	G	0.6152	403	0.7884	0.5061	0.2924	2126
20	rs2076546	46268493	G	0.1351	0.1129	A	0.6161	404	1228	0.3451	0.6243	2414
17	rs8464	64806716	A	0.1216	0.1452	C	0.6174	405	0.8154	0.3273	0.4293	1549
5	rs890975	473250	C	0.009009	0.01613	T	0.6199	406	0.5545	1006	0.07715	3986
9	chr9:94185875	94185875	G	0.009009	0.01613	T	0.6199	407	0.5545	1006	0.07715	3986
17	rs6958	66528778	G	0.2928	0.2661	C	0.6209	408	1142	0.2511	0.6979	1868
17	rs8080306	66508243	C	0.2793	0.3065	A	0.6218	409	0.877	0.2456	0.5419	1419
10	rs2306327	75573778	T	0.1261	0.1452	A	0.6235	410	0.8499	0.3254	0.4492	1608
11	rs2290034	13407184	T	0.1261	0.1452	C	0.6235	411	0.8499	0.3254	0.4492	1608
5	rs13170412	131823519	G	0.2928	0.3226	A	0.6259	412	0.8694	0.2422	0.5408	1398
11	rs60280155	13400051	A	0.1306	0.1532	T	0.6271	413	0.8304	0.3191	0.4443	1552
3	rs9862416	23987842	G	0.3198	0.2903	A	0.6281	414	1149	0.2446	0.7116	1857
5	rs10214312	131821866	G	0.3108	0.3387	T	0.6316	415	0.8805	0.2388	0.5514	1406
5	rs6873269	131818554	A	0.3198	0.3468	G	0.6344	416	0.8857	0.2373	0.5563	1.41
5	rs6873426	131818631	T	0.3198	0.3468	G	0.6344	417	0.8857	0.2373	0.5563	1.41
5	rs6894655	131818649	C	0.3198	0.3468	T	0.6344	418	0.8857	0.2373	0.5563	1.41
5	rs5871455	131818770	A	0.3198	0.3468	AC	0.6344	419	0.8857	0.2373	0.5563	1.41
5	rs839	131819126	T	0.3198	0.3468	C	0.6344	420	0.8857	0.2373	0.5563	1.41
5	rs9282762	131822055	C	0.3198	0.3468	T	0.6344	421	0.8857	0.2373	0.5563	1.41
5	rs9282761	131822224	C	0.3198	0.3468	T	0.6344	422	0.8857	0.2373	0.5563	1.41
4	rs734348	114458402	A	0.3423	0.371	G	0.6393	423	0.8827	0.2336	0.5584	1395
4	chr4:56336854	56336854	T	0.06757	0.04839	C	0.6396	424	1425	0.4966	0.5384	3772
17	rs2302738	53343044	A	0.06757	0.04839	C	0.6396	425	1425	0.4966	0.5384	3772
1	rs600674	84701251	T	0.1667	0.1452	C	0.648	426	1178	0.3121	0.6388	2171
12	rs4409932	27554699	A	0.1667	0.1452	G	0.648	427	1178	0.3121	0.6388	2171
12	rs4964060	27533367	A	0.4054	0.379	G	0.6483	428	1117	0.2301	0.7115	1754
17	rs2227857	64685078	A	0.3964	0.4274	G	0.6483	429	0.8798	0.2275	0.5632	1374
13	rs7982885	77580732	C	0.05856	0.07258	T	0.6489	430	0.7948	0.4489	0.3297	1916
1	rs1773135	7890264	A	0.4099	0.4355	G	0.6513	431	0.9005	0.2268	0.5774	1404
1	rs10782824	84670584	T	0.4459	0.4194	A	0.6526	432	1114	0.2266	0.7148	1738
7	rs11542228	44282868	A	0.482	0.4516	G	0.6534	433	1.13	0.225	0.727	1756
12	rs59703423	107385128	A	0.491	0.4597	ACAC	0.6537	434	1134	0.2247	0.7299	1761
16	rs1013316	24135112	T	0.4865	0.5161	C	0.6541	435	0.8882	0.2243	0.5722	1379
7	rs2075073	44281475	T	0.5045	0.4758	A	0.6543	436	1122	0.2244	0.7226	1741
1	rs2273963	167345218	C	0.1622	0.1855	A	0.655	437	0.8499	0.2942	0.4775	1513
22	rs1063311	22116467	T	0.482	0.5081	C	0.6553	438	0.9009	0.2243	0.5804	1398
22	rs9611576	41793032	A	0.482	0.5081	C	0.6553	439	0.9009	0.2243	0.5804	1398
2	rs56325368	208463719	A	0.01802	0.008065	G	0.6582	440	2257	1124	0.2495	20.42
2	rs1806585	208466366	T	0.01802	0.008065	A	0.6582	441	2257	1124	0.2495	20.42
2	rs1078005	85769246	G	0.01351	0.02419	A	0.6708	442	0.5525	0.8243	0.1098	2.78
5	rs5865334	479879	G	0.1892	0.2097	GC	0.6733	443	0.8795	0.2793	0.5087	1521
18	rs2282544	48611260	C	0.08108	0.06452	G	0.6736	444	1279	0.4405	0.5395	3034
5	rs2244240	476530	C	0.1937	0.2177	G	0.6757	445	0.863	0.276	0.5024	1482
4	rs3764806	114530230	A	0.07207	0.08871	G	0.6765	446	0.7979	0.4088	0.3581	1778
11	rs11600990	64082807	T	0.2027	0.2258	C	0.6805	447	0.8717	0.272	0.5114	1486
5	chr5:135266055	135266055	T	0.09009	0.07258	C	0.6874	448	1265	0.418	0.5576	2871
6	rs56156688	35995633	G	0.09009	0.07258	A	0.6874	449	1265	0.418	0.5576	2871
6	rs3730366	36044225	G	0.09009	0.07258	A	0.6874	450	1265	0.418	0.5576	2871
6	rs6457878	36076280	T	0.09009	0.07258	C	0.6874	451	1265	0.418	0.5576	2871
6	rs3804451	36077961	A	0.09009	0.07258	G	0.6874	452	1265	0.418	0.5576	2871
2	rs3217472	239181851	TCA	0.08108	0.09677	T	0.6912	453	0.8235	0.3908	0.3829	1771
5	rs5868607	71016462	C	0.08108	0.09677	CA	0.6912	454	0.8235	0.3908	0.3829	1771
11	rs7123390	45891418	A	0.2432	0.2177	G	0.6914	455	1155	0.268	0.6829	1953
16	rs28605861	24230977	C	0.2387	0.2177	A	0.6918	456	1127	0.2686	0.6656	1907
1	chr1:154550062	154550062	G	0.0991	0.08065	GCA	0.6996	457	1254	0.399	0.5736	2741
1	rs6680410	154550724	T	0.0991	0.08065	C	0.6996	458	1254	0.399	0.5736	2741
1	rs3811450	154551032	T	0.0991	0.08065	C	0.6996	459	1254	0.399	0.5736	2741
2	rs13033501	239181860	A	0.08559	0.09677	G	0.7005	460	0.8736	0.3871	0.4091	1865
2	rs2304672	239186589	C	0.08559	0.09677	G	0.7005	461	0.8736	0.3871	0.4091	1865
2	rs7568519	101096860	C	0.2523	0.2742	T	0.7019	462	0.893	0.2538	0.543	1468
1	rs2949664	167391904	C	0.01802	0.02419	T	0.7045	463	0.7401	0.7721	0.1629	3361
1	rs2949665	167392216	C	0.01802	0.02419	G	0.7045	464	0.7401	0.7721	0.1629	3361
1	rs2995099	167394491	C	0.01802	0.02419	T	0.7045	465	0.7401	0.7721	0.1629	3361
17	chr17:38251657	38251657	A	0.2883	0.2661	C	0.709	466	1117	0.2515	0.6823	1829
18	rs12456284	48609968	G	0.2928	0.3145	A	0.7143	467	0.9023	0.2432	0.5602	1453
5	rs10038918	149600076	A	0.02703	0.01613	G	0.7164	468	1694	0.8243	0.3368	8525
22	rs1057465	38687997	C	0.02703	0.01613	T	0.7164	469	1694	0.8243	0.3368	8525
10	rs2720006	79397674	A	0.3018	0.3226	G	0.7168	470	0.9077	0.2414	0.5655	1457
5	rs9282763	131822133	C	0.3063	0.3306	T	0.7174	471	0.8939	0.2401	0.5584	1431
5	rs2070728	131819977	T	0.3108	0.3306	C	0.7192	472	0.913	0.2397	0.5707	1461
5	rs2070731	131819798	C	0.3153	0.3387	T	0.7194	473	0.8991	0.2385	0.5634	1435
5	rs11958503	131817775	G	0.3243	0.3468	A	0.7214	474	0.9042	0.237	0.5683	1439
5	rs2070730	131819800	A	0.3198	0.3387	G	0.7215	475	0.918	0.2381	0.5756	1464
5	rs2070724	131822072	G	0.3198	0.3387	A	0.7215	476	0.918	0.2381	0.5756	1464
17	rs2302231	66526027	G	0.3333	0.3548	T	0.7233	477	0.9091	0.2356	0.5729	1443
17	rs2293158	40447558	C	0.3423	0.3629	T	0.7252	478	0.9139	0.2343	0.5774	1446
1	rs7524019	167367193	T	0.4324	0.4113	C	0.7345	479	1091	0.2273	0.6985	1703
1	rs4233416	167393128	C	0.4324	0.4113	T	0.7345	480	1091	0.2273	0.6985	1703
15	rs3743266	60781513	C	0.4324	0.4113	T	0.7345	481	1091	0.2273	0.6985	1703
18	chr18:48610697	48610697	C	0.4324	0.4113	CAAGAA	0.7345	482	1091	0.2273	0.6985	1703
18	rs3819122	48610831	C	0.4324	0.4113	A	0.7345	483	1091	0.2273	0.6985	1703
1	rs4845378	154544651	T	0.1171	0.129	G	0.7347	484	0.8954	0.3396	0.4602	1742
2	rs10168288	101436531	T	0.1306	0.1129	A	0.7348	485	1181	0.3467	0.5984	2329
1	rs228642	7863293	C	0.4414	0.4194	T	0.7349	486	1094	0.2267	0.7017	1706
11	rs12792653	92715916	G	0.4595	0.4355	A	0.7355	487	1102	0.2257	0.708	1715
1	rs885458	167393635	G	0.4685	0.4435	A	0.7359	488	1106	0.2253	0.711	1.72
1	rs2949666	167392702	A	0.464	0.4435	G	0.7367	489	1086	0.2254	0.6982	1689
5	rs2288799	149631413	G	0.5	0.4758	A	0.7367	490	1102	0.2244	0.7097	1.71
15	rs7165874	60784609	A	0.491	0.5161	T	0.7367	491	0.9043	0.2243	0.5826	1404
7	chr7:591206	591206	T	0.1216	0.1371	C	0.7371	492	0.8715	0.3322	0.4545	1671
20	rs6018604	46262701	G	0.1351	0.121	T	0.7422	493	1135	0.3382	0.5852	2203
17	chr17:66511299	66511299	T	0.1306	0.1452	C	0.7445	494	0.8849	0.3235	0.4694	1668
17	rs8082254	66527460	A	0.1306	0.1452	G	0.7445	495	0.8849	0.3235	0.4694	1668
6	chr6:10405025	10405025	T	0.02703	0.03226	TC	0.7499	496	0.8333	0.6555	0.2306	3011
13	rs9573986	77601316	A	0.02703	0.03226	G	0.7499	497	0.8333	0.6555	0.2306	3011
22	rs2276006	22113887	T	0.02703	0.03226	G	0.7499	498	0.8333	0.6555	0.2306	3011
11	rs10766068	13299231	T	0.03604	0.02419	C	0.7523	499	1508	0.6865	0.3926	5.79
3	rs11130215	5026008	G	0.1532	0.1371	A	0.7532	500	1138	0.3208	0.607	2135
12	rs2289709	27573633	T	0.1532	0.1371	C	0.7532	501	1138	0.3208	0.607	2135
12	rs7304686	27574087	A	0.1532	0.1371	G	0.7532	502	1138	0.3208	0.607	2135
12	rs3886771	27578746	C	0.1532	0.1371	T	0.7532	503	1138	0.3208	0.607	2135
3	rs11914971	5026886	A	0.03153	0.04032	T	0.7616	504	0.7749	0.5966	0.2407	2495
3	rs11925620	5026898	A	0.03153	0.04032	C	0.7616	505	0.7749	0.5966	0.2407	2495
16	rs2279803	58198139	C	0.03153	0.04032	G	0.7616	506	0.7749	0.5966	0.2407	2495
22	rs2276008	22114036	C	0.03153	0.04032	G	0.7616	507	0.7749	0.5966	0.2407	2495
1	rs11590657	7887926	G	0.1712	0.1855	A	0.7695	508	0.9069	0.2918	0.5119	1607
16	rs34045233	24229970	TGA	0.1802	0.1935	T	0.774	509	0.9158	0.2866	0.5221	1606
1	rs11163923	84700766	T	0.04054	0.03226	C	0.7773	510	1268	0.6117	0.3822	4204
5	rs41271753	71016481	G	0.04054	0.03226	A	0.7773	511	1268	0.6117	0.3822	4204
9	rs3750421	77280346	T	0.04505	0.03226	A	0.7773	512	1415	0.6025	0.4344	4.61
10	chr10:79397495	79397495	TGCTGCC	0.2117	0.1935	T	0.7816	513	1119	0.2805	0.6458	1939
11	rs2276014	64081445	A	0.2117	0.2258	G	0.7864	514	0.9208	0.2704	0.542	1564
22	rs9610504	22221530	A	0.2207	0.2339	G	0.7896	515	0.9278	0.2668	0.55	1565
2	rs2304674	239181904	G	0.2252	0.2419	A	0.7905	516	0.9109	0.2642	0.5427	1529
22	rs13515	22115886	T	0.2342	0.25	C	0.7932	517	0.9176	0.261	0.5502	1531
11	rs61747139	92715117	G	0.04955	0.04032	A	0.7946	518	1241	0.5514	0.421	3656
12	rs13479	13128058	T	0.04955	0.04032	C	0.7946	519	1241	0.5514	0.421	3656
17	rs10635027	53342796	G	0.2477	0.2339	GTTTC	0.7953	520	1079	0.263	0.6443	1807
17	rs9925	66527834	C	0.2477	0.2339	T	0.7953	521	1079	0.263	0.6443	1807
17	rs7977	66528367	T	0.2477	0.2339	C	0.7953	522	1079	0.263	0.6443	1807
2	rs13393776	101096903	C	0.2432	0.2581	T	0.7958	523	0.9241	0.2581	0.5573	1532
13	rs11549464	77579675	A	0.05405	0.04032	G	0.7961	524	1.36	0.5445	0.4678	3954
13	rs14853	77579749	C	0.05405	0.04032	T	0.7961	525	1.36	0.5445	0.4678	3954
4	rs11098193	114429407	T	0.2658	0.2823	C	0.8012	526	0.9204	0.2508	0.563	1505
17	rs12948156	74458361	G	0.2883	0.2742	A	0.8047	527	1072	0.25	0.6569	1.75
17	rs7342847	64802544	T	0.3018	0.2823	C	0.8059	528	1099	0.2474	0.6769	1785
17	chr17:38251385	38251385	AT	0.2973	0.2823	A	0.8061	529	1076	0.2477	0.662	1748
17	rs1050826	64806609	A	0.05856	0.04839	C	0.8084	530	1223	0.5068	0.453	3303
1	rs172933	7844680	T	0.3153	0.2984	C	0.8087	531	1083	0.2437	0.6716	1746
5	rs7701588	131819970	C	0.3063	0.3226	T	0.809	532	0.9273	0.241	0.5781	1487
9	rs10217741	77112159	G	0.3153	0.3306	T	0.8106	533	0.9323	0.2394	0.5832	1.49
2	rs2305160	101591304	A	0.3333	0.3468	G	0.8135	534	0.9419	0.2364	0.5926	1497
10	rs596832	79163867	C	0.3333	0.3468	G	0.8135	535	0.9419	0.2364	0.5926	1497
17	rs2302230	66524987	G	0.3333	0.3468	A	0.8135	536	0.9419	0.2364	0.5926	1497
19	rs7259671	48345407	T	0.3649	0.3468	C	0.8153	537	1082	0.2346	0.6833	1714
1	rs7513451	241803658	A	0.3559	0.371	G	0.8159	538	0.9368	0.2328	0.5935	1478
19	rs10418834	48344679	T	0.3604	0.3468	A	0.8159	539	1061	0.2348	0.6698	1682
1	rs12023156	7890064	G	0.3829	0.3952	A	0.8192	540	0.9496	0.2298	0.6053	1.49
11	rs4370932	9603236	T	0.3829	0.3952	C	0.8192	541	0.9496	0.2298	0.6053	1.49
7	rs3211362	618938	G	0.3964	0.4113	A	0.8196	542	0.94	0.2283	0.6009	1471
4	rs1402963	56376313	T	0.06757	0.05645	C	0.8198	543	1211	0.4721	0.4801	3055
10	rs10762733	78645453	G	0.4099	0.3952	A	0.82	544	1063	0.2288	0.679	1665
12	rs2291739	56814653	A	0.4099	0.4274	G	0.8202	545	0.9306	0.2271	0.5963	1452
1	rs35736613	167381640	A	0.4054	0.4194	AG	0.8204	546	0.9441	0.2276	0.6043	1475
5	rs2241695	149602824	C	0.4324	0.4194	T	0.8218	547	1055	0.2269	0.6763	1646
8	rs1877670	22546561	T	0.4324	0.4194	C	0.8218	548	1055	0.2269	0.6763	1646
16	rs880824	24104328	A	0.4414	0.4274	G	0.8219	549	1059	0.2263	0.6794	1.65
12	rs3809235	107487069	C	0.4685	0.4516	T	0.8223	550	1.07	0.2251	0.6885	1664
12	rs11048413	26275555	A	0.473	0.4597	G	0.8232	551	1055	0.2248	0.679	1639
12	rs1056560	107385610	C	0.473	0.4597	A	0.8232	552	1055	0.2248	0.679	1639
17	chr17:8052532	8052532	AAAAAC	0.06757	0.07258	A	0.8295	553	0.9259	0.4374	0.3929	2182
17	rs2304911	8050979	G	0.07207	0.08065	A	0.8325	554	0.8854	0.4197	0.389	2016
5	rs7732895	149601265	A	0.08559	0.07258	G	0.8375	555	1196	0.4211	0.5239	2.73
2	chr2:239180200	239180200	A	0.08108	0.08871	G	0.8409	556	0.9064	0.4003	0.4136	1986
5	rs6882623	149599374	G	0.08108	0.08871	A	0.8409	557	0.9064	0.4003	0.4136	1986
7	rs17172630	44282928	A	0.08108	0.08871	G	0.8409	558	0.9064	0.4003	0.4136	1986
3	chr3:24021776	24021776	G	0.09459	0.08065	A	0.8447	559	1191	0.4017	0.542	2617
4	rs3736265	23814707	A	0.09459	0.08065	G	0.8447	560	1191	0.4017	0.542	2617
2	rs35093813	239153765	A	0.09009	0.09677	T	0.8482	561	0.9241	0.3837	0.4356	1.96
2	rs2304670	239165636	T	0.09009	0.09677	C	0.8482	562	0.9241	0.3837	0.4356	1.96
17	rs2286674	64800552	G	0.0991	0.1048	A	0.8546	563	0.9392	0.3693	0.4554	1937
4	rs2290604	23830238	G	0.1081	0.09677	A	0.855	564	1131	0.3728	0.5448	2349
3	rs3750275	5026261	G	0.1171	0.1048	A	0.8596	565	1133	0.3599	0.5595	2293
7	rs11545042	590199	G	0.1126	0.1048	A	0.86	566	1084	0.362	0.533	2203
19	rs2288539	17351535	A	0.1126	0.121	G	0.8614	567	0.9222	0.3477	0.4665	1823
1	rs10462020	7880683	G	0.1261	0.1129	T	0.8639	568	1134	0.3484	0.5729	2245
1	rs10462021	7897133	G	0.1261	0.1129	A	0.8639	569	1134	0.3484	0.5729	2245
20	rs6018623	46279827	A	0.1261	0.1129	G	0.8639	570	1134	0.3484	0.5729	2245
20	rs14189	46284394	T	0.1396	0.129	A	0.8706	571	1096	0.3305	0.5732	2094
20	rs12273	46284402	A	0.1396	0.129	G	0.8706	572	1096	0.3305	0.5732	2094
20	chr20:46285290	46285290	CAA	0.1396	0.129	C	0.8706	573	1096	0.3305	0.5732	2094
5	rs3756505	148886523	C	0.1486	0.1371	T	0.8737	574	1099	0.3221	0.5845	2066
16	rs2239339	24229885	C	0.1486	0.1371	G	0.8737	575	1099	0.3221	0.5845	2066
16	rs3087957	24230265	C	0.1486	0.1371	G	0.8737	576	1099	0.3221	0.5845	2066
16	chr16:24230509	24230509	TA	0.1486	0.1371	T	0.8737	577	1099	0.3221	0.5845	2066
3	rs2271566	5021403	T	0.1396	0.1452	C	0.8738	578	0.9558	0.3201	0.5103	1.79
12	rs7132458	27577439	G	0.1532	0.1452	A	0.8768	579	1065	0.3158	0.5735	1978
7	rs2763	589660	G	0.1802	0.1694	C	0.8834	580	1078	0.2963	0.6031	1927
1	rs4845653	154551368	A	0.1892	0.1774	G	0.8854	581	1082	0.2909	0.6117	1913
11	rs10770042	9607032	G	0.1847	0.1935	A	0.8862	582	0.9438	0.2856	0.5392	1652
16	rs2239340	24230680	A	0.1847	0.1935	G	0.8862	583	0.9438	0.2856	0.5392	1652
5	rs7701427	149632955	T	0.1937	0.2016	C	0.8883	584	0.9513	0.281	0.5485	1.65
2	rs934945	239155053	T	0.2027	0.2097	C	0.8902	585	0.9583	0.2767	0.5572	1648
9	rs41296342	71627364	G	0.2117	0.2016	T	0.8906	586	1064	0.2777	0.6172	1833
1	rs3765809	241757549	T	0.2072	0.2177	G	0.8908	587	0.939	0.2734	0.5494	1605
16	chr16:23847575	23847575	A	0.2207	0.2097	C	0.892	588	1068	0.2736	0.6245	1825
3	rs56317749	23986747	A	0.2117	0.2177	G	0.8921	589	0.9649	0.2726	0.5654	1646
19	chr19:17351392	17351392	A	0.2297	0.2177	G	0.8934	590	1071	0.2698	0.6314	1818
2	rs2289972	85766545	T	0.2387	0.2258	C	0.8948	591	1075	0.2663	0.638	1812
7	chr7:766982	766982	A	0.2342	0.2419	C	0.8955	592	0.9584	0.2628	0.5726	1604
2	rs13385681	101086894	A	0.2387	0.25	G	0.896	593	0.9408	0.2604	0.5648	1567
2	rs13411940	101086966	T	0.2387	0.25	C	0.896	594	0.9408	0.2604	0.5648	1567
2	rs13414632	101087104	T	0.2387	0.25	C	0.896	595	0.9408	0.2604	0.5648	1567
2	rs7561811	101095733	G	0.2568	0.2661	A	0.8985	596	0.9526	0.2547	0.5782	1569
4	rs17446453	114421712	T	0.2838	0.2903	C	0.9019	597	0.9686	0.2476	0.5962	1574
5	rs957709	149601826	C	0.3153	0.3226	T	0.9046	598	0.9671	0.2404	0.6038	1549
5	rs55976097	149602280	C	0.3153	0.3226	T	0.9046	599	0.9671	0.2404	0.6038	1549
5	rs2070727	131820275	A	0.3198	0.3306	C	0.9047	600	0.9519	0.2391	0.5958	1521
16	rs3216342	24230655	CTAGAT	0.3333	0.3226	C	0.9052	601	1.05	0.2391	0.6571	1678
10	rs2288840	78649399	C	0.3423	0.3306	T	0.9058	602	1054	0.2376	0.6615	1679
12	rs2291738	56815281	C	0.3423	0.3306	T	0.9058	603	1054	0.2376	0.6615	1679
16	rs411103	24230203	A	0.3378	0.3306	T	0.9061	604	1033	0.2379	0.648	1646
1	rs4657657	167389619	G	0.3919	0.4032	T	0.9088	605	0.9538	0.2289	0.6089	1494
5	rs2721018	474974	T	0.3919	0.4032	C	0.9088	606	0.9538	0.2289	0.6089	1494
4	rs6833561	114682919	T	0.4279	0.4194	C	0.91	607	1036	0.227	0.6638	1616
5	rs34266615	149600519	G	0.4459	0.4355	A	0.9102	608	1043	0.2259	0.6701	1625
2	rs1078004	85769711	G	0.4505	0.4597	C	0.9105	609	0.9635	0.2251	0.6198	1498
3	chr3:24009279	24009279	C	0.4369	0.4435	A	0.9106	610	0.9735	0.2258	0.6254	1515
5	rs890976	476848	T	0.4369	0.4435	C	0.9106	611	0.9735	0.2258	0.6254	1515
15	rs57195763	60786776	A	0.464	0.4758	AT	0.9106	612	0.9536	0.2246	0.614	1481
7	rs34736852	106768839	G	0.473	0.4839	GAC	0.9107	613	0.9573	0.2244	0.6166	1486
7	rs1126837	589066	A	0.482	0.4919	G	0.9108	614	0.9609	0.2243	0.6191	1491
12	rs812279	56814570	T	0.4595	0.4516	G	0.9108	615	1032	0.2252	0.6639	1605
1	rs228668	7869915	G	0.05405	0.05645	C	1	616	0.9551	0.4894	0.366	2492
1	rs228670	7870144	A	0.06306	0.05645	C	1	617	1125	0.4771	0.4416	2866
1	rs228696	7887493	T	0.05405	0.05645	C	1	618	0.9551	0.4894	0.366	2492
1	rs2640908	7889941	T	0.1982	0.2016	C	1	619	0.9789	0.2801	0.5654	1695
1	rs228677	7904247	C	0.05405	0.05645	T	1	620	0.9551	0.4894	0.366	2492
1	rs228678	7904475	G	0.05405	0.05645	A	1	621	0.9551	0.4894	0.366	2492
1	rs582201	84640691	0	0	0	G	1	622	NA	NA	NA	NA
1	rs17131308	84702474	T	0.09459	0.09677	C	1	623	0.9751	0.3806	0.4625	2056
1	rs2280471	151783736	A	0.04955	0.04839	G	1	624	1025	0.5204	0.3697	2843
1	rs4845606	151801951	A	0.07658	0.07258	G	1	625	1.06	0.4284	0.4576	2454
1	rs4292956	154548946	T	0.08559	0.08065	C	1	626	1067	0.4078	0.4797	2373
1	rs45490696	154548992	T	0.08559	0.08065	C	1	627	1067	0.4078	0.4797	2373
1	rs35617253	167353258	AT	0.3784	0.379	A	1	628	0.9972	0.2311	0.634	1569
1	rs10753757	167382374	A	0.3739	0.379	C	1	629	0.9783	0.2313	0.6217	1539
1	rs2995083	167386669	T	0.004505	0.008065	C	1	630	0.5566	1419	0.03451	8976
1	rs2949660	167386736	C	0.004505	0.008065	T	1	631	0.5566	1419	0.03451	8976
1	rs1214618	167389463	T	0.004505	0.008065	C	1	632	0.5566	1419	0.03451	8976
1	rs2902147	167389761	G	0.3919	0.3952	T	1	633	0.9864	0.2294	0.6291	1547
1	rs1773541	167389821	G	0.3739	0.371	A	1	634	1013	0.232	0.6426	1595
1	rs1612096	167389822	C	0.01802	0.01613	T	1	635	1119	0.8734	0.2021	6199
1	rs2949663	167391498	A	0.3559	0.3548	G	1	636	1004	0.2343	0.6346	1.59
1	rs2995094	167392342	A	0.03153	0.03226	G	1	637	0.9767	0.6371	0.2802	3404
1	rs2995097	167392558	0	0	0	G	1	638	NA	NA	NA	NA
1	rs3070392	167394282	TTAC	0.3559	0.3548	T	1	639	1004	0.2343	0.6346	1.59
1	rs632966	241767930	G	0.03604	0.04032	A	1	640	0.8897	0.5814	0.2847	2781
1	chr1:241803672	241803672	A	0.0991	0.09677	G	1	641	1027	0.3778	0.4896	2153
2	rs2043675	85769975	G	0.2477	0.2419	A	1	642	1032	0.261	0.6187	1721
2	rs1519654	101096960	T	0.473	0.4758	C	1	643	0.9887	0.2245	0.6367	1535
2	rs41280595	101580575	A	0.1306	0.129	G	1	644	1014	0.3338	0.5272	1951
2	rs11541353	101594191	T	0.1306	0.129	C	1	645	1014	0.3338	0.5272	1951
2	rs2304671	239165633	T	0.02252	0.02419	C	1	646	0.9293	0.7391	0.2183	3956
2	rs60242091	239165806	A	0.06757	0.06452	C	1	647	1051	0.4529	0.4325	2553
2	rs2304676	239179914	A	0.02252	0.02419	G	1	648	0.9293	0.7391	0.2183	3956
3	rs7644275	23986983	G	0.2072	0.2097	C	1	649	0.9851	0.2758	0.5737	1692
3	rs4321479	24001078	C	0.2613	0.2661	T	1	650	0.9752	0.2542	0.5925	1605
3	rs4858097	24006477	0	0	0	A	1	651	NA	NA	NA	NA
4	rs2279525	23794252	C	0.2703	0.2661	T	1	652	1021	0.2532	0.6217	1678
5	rs2247107	475346	T	0.3018	0.2984	A	1	653	1016	0.2447	0.6291	1642
5	rs3733850	148899779	C	0.02252	0.01613	T	1	654	1406	0.8443	0.2687	7353
5	rs2279019	148930876	A	0.02252	0.01613	G	1	655	1406	0.8443	0.2687	7353
5	rs34777554	149599445	AT	0.2297	0.2339	A	1	656	0.977	0.2655	0.5807	1644
5	rs5872172	149601932	CA	0.3198	0.3226	C	1	657	0.9874	0.24	0.6169	1581
5	rs61217791	149602222	G	0.1036	0.09677	GAC	1	658	1079	0.3752	0.5171	2.25
5	rs17712679	149602363	A	0.3198	0.3226	T	1	659	0.9874	0.24	0.6169	1581
5	rs10463293	149636073	T	0.491	0.4919	G	1	660	0.9962	0.2243	0.6419	1546
5	rs10463294	149636109	G	0.4955	0.4919	A	1	661	1014	0.2242	0.6536	1574
7	chr7:589354	589354	T	0.1216	0.121	C	1	662	1006	0.3435	0.5132	1973
7	rs11545043	589430	C	0.08559	0.08871	G	1	663	0.9615	0.3966	0.4419	2092
7	rs8382	589786	C	0.09459	0.08871	G	1	664	1073	0.3903	0.4994	2306
7	chr7:591146	591146	T	0.08559	0.08871	C	1	665	0.9615	0.3966	0.4419	2092
7	chr7:591174	591174	A	0.09009	0.08871	G	1	666	1017	0.3933	0.4705	2199
7	rs62431411	618855	C	0.4009	0.4032	T	1	667	0.9904	0.2286	0.6327	1.55
7	rs62431412	618869	A	0.4054	0.4032	G	1	668	1009	0.2285	0.6448	1579
7	rs1065359	44259706	A	0.3423	0.3387	G	1	669	1016	0.2367	0.6391	1616
7	chr7:44282760	44282760	T	0.07658	0.08065	C	1	670	0.9454	0.4153	0.4189	2134
7	chr7:44364906	44364906	T	0.05405	0.05645	C	1	671	0.9551	0.4894	0.366	2492
7	rs257376	106799997	G	0.4414	0.4435	A	1	672	0.9915	0.2257	0.637	1543
9	rs2146777	77245162	0	0	0	T	1	673	NA	NA	NA	NA
10	rs10999426	72360038	A	0.4369	0.4355	G	1	674	1006	0.2261	0.6458	1567
10	rs10999427	72360059	T	0.4369	0.4355	C	1	675	1006	0.2261	0.6458	1567
10	rs3758563	72362589	0	0	0	G	1	676	NA	NA	NA	NA
10	chr10:78631479	78631479	T	0.04505	0.04839	C	1	677	0.9277	0.529	0.3289	2616
10	chr10:78631535	78631535	C	0.04505	0.04839	T	1	678	0.9277	0.529	0.3289	2616
10	rs7894833	78631891	T	0.04505	0.04839	C	1	679	0.9277	0.529	0.3289	2616
10	rs6480840	78632833	C	0.01351	0.008065	T	1	680	1685	1.16	0.1734	16.37
10	chr10:78633056	78633056	T	0.04505	0.04839	C	1	681	0.9277	0.529	0.3289	2616
10	chr10:78633827	78633827	AAAAC	0.04505	0.04839	A	1	682	0.9277	0.529	0.3289	2616
10	chr10:78634019	78634019	G	0.04505	0.04839	C	1	683	0.9277	0.529	0.3289	2616
10	chr10:78634926	78634926	C	0.04505	0.04839	T	1	684	0.9277	0.529	0.3289	2616
10	rs11398145	78635511	AG	0.04505	0.04839	A	1	685	0.9277	0.529	0.3289	2616
10	rs7908954	78635605	G	0.04505	0.04839	A	1	686	0.9277	0.529	0.3289	2616
10	chr10:78636112	78636112	C	0.04505	0.04839	T	1	687	0.9277	0.529	0.3289	2616
10	rs12217221	79396463	T	0.2477	0.25	C	1	688	0.988	0.2592	0.5945	1642
10	rs2736687	88425754	0	0	0	G	1	689	NA	NA	NA	NA
10	rs1418213	92501650	A	0.1757	0.1694	G	1	690	1045	0.2974	0.5836	1872
11	rs11042428	9595732	C	0.4189	0.4194	G	1	691	0.9982	0.2272	0.6395	1558
11	rs1049403	9610805	G	0.1982	0.1935	A	1	692	1.03	0.2829	0.5916	1793
11	chr11:9611197	9611197	C	0.2387	0.2419	CTGTT	1	693	0.9826	0.2622	0.5878	1643
11	rs679730	64084113	0	0	0	G	1	694	NA	NA	NA	NA
11	rs8192552	92702962	A	0.05856	0.05645	G	1	695	1.04	0.4828	0.4036	2678
12	chr12:27529194	27529194	C	0.02252	0.02419	G	1	696	0.9293	0.7391	0.2183	3956
12	rs3741651	53777171	G	0.1216	0.121	A	1	697	1006	0.3435	0.5132	1973
12	rs35937229	53807907	C	0.1216	0.121	CAG	1	698	1006	0.3435	0.5132	1973
12	rs774047	56815922	C	0.4414	0.4355	T	1	699	1024	0.226	0.6579	1595
12	rs35382350	56818983	C	0.4324	0.4274	CT	1	700	1021	0.2265	0.6548	1591
12	rs774026	56821998	A	0.4324	0.4355	G	1	701	0.9877	0.2262	0.634	1539
12	rs774027	56822378	T	0.4324	0.4274	A	1	702	1021	0.2265	0.6548	1591
12	rs774033	56825311	C	0.4324	0.4274	T	1	703	1021	0.2265	0.6548	1591
12	rs2279665	56827694	G	0.4189	0.4194	C	1	704	0.9982	0.2272	0.6395	1558
13	rs644919	77579863	0	0	0	T	1	705	NA	NA	NA	NA
13	rs644916	77579867	0	0	0	T	1	706	NA	NA	NA	NA
13	rs644908	77579878	0	0	0	T	1	707	NA	NA	NA	NA
13	rs644907	77579879	0	0	0	T	1	708	NA	NA	NA	NA
13	rs661482	77579894	0	0	0	T	1	709	NA	NA	NA	NA
13	rs6562979	77579932	0	0	0	T	1	710	NA	NA	NA	NA
13	rs6562980	77579996	0	0	0	A	1	711	NA	NA	NA	NA
15	rs6494203	60781739	0	0	0	A	1	712	NA	NA	NA	NA
15	rs10679368	60784223	0	0	0	CAAT	1	713	NA	NA	NA	NA
15	rs7166059	60784679	0	0	0	A	1	714	NA	NA	NA	NA
15	rs12442000	60789380	0	0	0	T	1	715	NA	NA	NA	NA
15	rs11071539	60789798	0	0	0	T	1	716	NA	NA	NA	NA
15	chr15:60823896	60823896	C	0.009009	0.008065	A	1	717	1118	1.23	0.1004	12.46
15	rs10851682	60824108	0	0	0	C	1	718	NA	NA	NA	NA
15	chr15:61521567	61521567	0	0	0	G	1	719	NA	NA	NA	NA
15	chr15:61521579	61521579	0	0	0	G	1	720	NA	NA	NA	NA
16	chr16:24192020	24192020	A	0.04505	0.04839	AAC	1	721	0.9277	0.529	0.3289	2616
16	rs3785380	24226740	A	0.07658	0.08065	G	1	722	0.9454	0.4153	0.4189	2134
16	rs3785378	24227025	G	0.0991	0.09677	A	1	723	1027	0.3778	0.4896	2153
16	rs56687328	24227057	T	0.07658	0.08065	C	1	724	0.9454	0.4153	0.4189	2134
16	chr16:24227972	24227972	T	0.07658	0.08065	TC	1	725	0.9454	0.4153	0.4189	2134
16	rs2021847	24228503	C	0.1351	0.1371	G	1	726	0.9835	0.3267	0.5184	1866
16	rs41313541	24228670	T	0.07658	0.08065	G	1	727	0.9454	0.4153	0.4189	2134
16	rs7698	30125800	A	0.1486	0.1532	G	1	728	0.9649	0.3126	0.5228	1781
16	rs7542	30125840	G	0.4459	0.4435	C	1	729	1.01	0.2256	0.6489	1571
16	rs28529403	30134656	C	0.4955	0.5	T	1	730	0.9821	0.2242	0.6329	1524
16	rs37357	58191966	C	0.03604	0.03226	T	1	731	1121	0.6229	0.3308	3802
16	rs58415199	58200617	C	0.05405	0.05645	A	1	732	0.9551	0.4894	0.366	2492
16	chr16:58231677	58231677	A	0.05405	0.05645	G	1	733	0.9551	0.4894	0.366	2492
17	rs2102928	38253228	T	0.3423	0.3387	C	1	734	1016	0.2367	0.6391	1616
17	rs12940636	53400110	C	0.3559	0.3548	T	1	735	1004	0.2343	0.6346	1.59
17	rs9912154	64728707	T	0.1351	0.129	C	1	736	1055	0.3321	0.5501	2022
17	rs5821506	64735035	C	0.004505	0.008065	CT	1	737	0.5566	1419	0.03451	8976
17	rs12947438	64801021	A	0.04054	0.04032	G	1	738	1006	0.5694	0.3294	3.07
17	rs7342969	64802189	A	0.4414	0.4435	G	1	739	0.9915	0.2257	0.637	1543
17	rs9900321	64802936	T	0.02703	0.02419	C	1	740	1.12	0.7162	0.2753	4.56
17	rs9907086	64803475	A	0.02703	0.02419	C	1	741	1.12	0.7162	0.2753	4.56
17	rs7220996	64804700	A	0.05856	0.05645	G	1	742	1.04	0.4828	0.4036	2678
17	rs9915869	64804869	T	0.02703	0.02419	C	1	743	1.12	0.7162	0.2753	4.56
17	rs9895241	64805553	T	0.02703	0.02419	C	1	744	1.12	0.7162	0.2753	4.56
17	rs35723852	66519857	CT	0.2387	0.2339	C	1	745	1027	0.2642	0.6121	1724
17	rs9789047	66547249	A	0.1667	0.1694	G	1	746	0.981	0.2996	0.5453	1765
17	rs11657445	66547409	C	0.1847	0.1774	G	1	747	1.05	0.2918	0.5927	1861
17	rs16968964	74455272	G	0.1667	0.1694	A	1	748	0.981	0.2996	0.5453	1765
20	rs1332495	46130666	0	0	0	G	1	749	NA	NA	NA	NA
20	rs6018606	46262994	A	0.1351	0.129	G	1	750	1055	0.3321	0.5501	2022
20	rs4810648	46267950	C	0.03604	0.04032	T	1	751	0.8897	0.5814	0.2847	2781
20	rs2076548	46268008	G	0.1351	0.129	A	1	752	1055	0.3321	0.5501	2022

## Sheet: rare_variants_AD
chrom	end	ref	alt	gene	impact	impact_severity	aa_change	rs_ids	aaf_adj_exac_all	aaf_gnomad_all	gnomad_num_het	gnomad_num_hom_alt	gnomad_num_chroms	cadd_scaled	hom_alt_samples
chr1	7890024	GGGAGAATCCATCCCATCCTACTGCCAGCGCTCTGTCCACAGGATCGCCTCCCAT	G	PER3	splice_donor_variant	HIGH	ENPSHPTASALSTG988	None	-1.0	-1.0	-1	-1	-1	None
chr1	151789185	G	A	RORC	missense_variant	MED	H85Y	rs142141845	0.000387369095961	0.000317055	73	0	230244	27.3
chr1	241767855	C	T	OPN3	missense_variant	MED	V134M	rs369503031	1.67782e+06	2.87066	7	0	243846	27.7
chr2	101097627	A	G	NMS	missense_variant	MED	R138G	None	-1.0	0.406124	1	0	246230	28.7
chr3	24001231	A	G	NR1D2	missense_variant	MED	I148V	rs148928938	9.88989e+06	8.93822	22	0	246134	22.6
chr3	48802465	T	C	PRKAR2A	missense_variant	MED	Y282C	rs2230509	0.00141486016879	0.00127301	313	0	245874	26.4
chr4	56304566	T	TG	CLOCK	frameshift_variant	HIGH	S748S?	None	-1.0	-1.0	-1	-1	-1	None
chr4	56308608	C	T	CLOCK	missense_variant	MED	R699K	rs757685502	3.29804e+06	7.31922	18	0	245928	26.5
chr4	139965859	A	G	NOCT	missense_variant	MED	K176R	rs150676868	0.00102182081878	0.000873054	215	0	246262	16.53
chr4	187476365	A	G	MTNR1A	missense_variant	MED	V52A	rs144178215	0.00134592795615	0.000588047	125	0	212568	28.4
chr7	106791423	G	A	PRKAR2B	missense_variant	MED	M266I	rs770804316	837142	0.004275	1	0	233918	23.4
chr7	127255062	G	A	PAX4	missense_variant	MED	R70W	rs531729557	4.94544e+06	5.68717	14	0	246168	31.0
chr11	45892002	G	C	CRY2	missense_variant	MED	V511L	None	-1.0	-1.0	-1	-1	-1	22.9
chr11	92703070	T	G	MTNR1B	missense_variant	MED	L60R	rs141804752	0.00038264608881	0.000322354	0	0	238868	26.1
chr12	13128342	C	T	HEBP1	missense_variant	MED	G157D	rs774722258	1.65175e+06	0.824165	2	0	242670	17.94
chr12	56822345	G	C	TIMELESS	missense_variant	MED	R466G	rs143437490	4.98977e+06	4.91413	0	0	244194	23.6
chr15	60795038	C	T	RORA	missense_variant	MED	M401I	None	-1.0	-1.0	-1	-1	-1	26.6
chr20	5294721	C	T	PROKR2	missense_variant	MED	D99N	rs773364376	823696	1.21818	3	0	246270	33.0

## Sheet: rare_variants_AD+MCI
chrom	end	ref	alt	gene	filter	impact	impact_severity	aa_change	rs_ids	aaf_adj_exac_all	aaf_gnomad_all	gnomad_num_het	gnomad_num_hom_alt	gnomad_num_chroms	cadd_scaled
chr1	7890024	GGGAGAATCCATCCCATCCTACTGCCAGCGCTCTGTCCACAGGATCGCCTCCCAT	G	PER3	None	splice_donor_variant	HIGH	ENPSHPTASALSTG988	None	-1.0	-1.0	-1	-1	-1	None
chr1	151789185	G	A	RORC	None	missense_variant	MED	H85Y	rs142141845	0.000387369095961	0.000317055	73	0	230244	27.3
chr1	241767855	C	T	OPN3	None	missense_variant	MED	V134M	rs369503031	1.67782e+06	2.87066	7	0	243846	27.7
chr2	101097627	A	G	NMS	None	missense_variant	MED	R138G	None	-1.0	0.406124	1	0	246230	28.7
chr3	24001231	A	G	NR1D2	None	missense_variant	MED	I148V	rs148928938	9.88989e+06	8.93822	22	0	246134	22.6
chr3	48802465	T	C	PRKAR2A	None	missense_variant	MED	Y282C	rs2230509	0.00141486016879	0.00127301	313	0	245874	26.4
chr3	52245437	G	A	ALAS1	None	missense_variant	MED	R507Q	rs201359123	0.000197856553998	0.000146282	36	0	246100	23.3
chr4	56304566	T	TG	CLOCK	None	frameshift_variant	HIGH	S748S?	None	-1.0	-1.0	-1	-1	-1	None
chr4	56308608	C	T	CLOCK	None	missense_variant	MED	R699K	rs757685502	3.29804e+06	7.31922	18	0	245928	26.5
chr4	139965859	A	G	NOCT	None	missense_variant	MED	K176R	rs150676868	0.00102182081878	0.000873054	215	0	246262	16.53
chr7	106791423	G	A	PRKAR2B	None	missense_variant	MED	M266I	rs770804316	837142	0.004275	1	0	233918	23.4
chr11	45892002	G	C	CRY2	None	missense_variant	MED	V511L	None	-1.0	-1.0	-1	-1	-1	22.9
chr11	92703070	T	G	MTNR1B	None	missense_variant	MED	L60R	rs141804752	0.00038264608881	0.000322354	0	0	238868	26.1
chr12	13128342	C	T	HEBP1	None	missense_variant	MED	G157D	rs774722258	1.65175e+06	0.824165	2	0	242670	17.94
chr12	56822345	G	C	TIMELESS	None	missense_variant	MED	R466G	rs143437490	4.98977e+06	4.91413	0	0	244194	23.6
chr15	60795038	C	T	RORA	None	missense_variant	MED	M401I	None	-1.0	-1.0	-1	-1	-1	26.6
chr17	17717671	A	C	SREBF1	None	missense_variant	MED	L960R	rs138489288	0.000731133574925	0.000248103	44	0	177346	23.7
chr17	80207454	C	T	CSNK1D	None	missense_variant	MED	A304T	rs71375089	0.00240700218818	0.0013246	210	0	158538	18.07
chr20	5294721	C	T	PROKR2	None	missense_variant	MED	D99N	rs773364376	823696	1.21818	3	0	246270	33.0

## Sheet: rare_variants_CTRL
chrom	end	ref	alt	gene	filter	impact	impact_severity	aa_change	rs_ids	aaf_adj_exac_all	aaf_gnomad_all	gnomad_num_het	gnomad_num_hom_alt	gnomad_num_chroms	cadd_scaled
chr1	7870546	G	A	PER3	None	missense_variant	MED	G474S	rs768954534	1.65662e+06	1.22164	3	0	245572	24.3
chr1	241767783	T	G	OPN3	None	missense_variant	MED	I158L	None	-1.0	-1.0	-1	-1	-1	23.5
chr2	101097627	A	G	NMS	None	missense_variant	MED	R138G	None	-1.0	0.406124	1	0	246230	28.7
chr3	24001231	A	G	NR1D2	None	missense_variant	MED	I148V	rs148928938	9.88989e+06	8.93822	22	0	246134	22.6
chr3	48802465	T	C	PRKAR2A	None	missense_variant	MED	Y282C	rs2230509	0.00141486016879	0.00127301	313	0	245874	26.4
chr5	172659850	C	G	NKX2-5	None	missense_variant	MED	D233H	None	-1.0	-1.0	-1	-1	-1	24.6
chr7	766907	C	A	DNAAF5	None	missense_variant	MED	R184S	None	-1.0	0.000619579	6	0	9684	24.7
chr10	88423523	C	CAGACCCCAGGGACACGAAGCAG	OPN4	None	frameshift_variant	HIGH	T474TPGTRSRD?	None	-1.0	-1.0	-1	-1	-1	None
chr11	92703070	T	G	MTNR1B	None	missense_variant	MED	L60R	rs141804752	0.00038264608881	0.000322354	0	0	238868	26.1
chr12	27553662	T	C	ARNTL2	None	missense_variant	MED	I372T	rs147385471	0.000735209080245	0.000740325	182	0	245838	24.5
chr12	56814430	T	C	TIMELESS	None	missense_variant	MED	N1051D	rs149631095	0.000205920629952	0.00022742	56	0	246240	24.6
chr12	56815233	G	A	TIMELESS	None	missense_variant	MED	R924W	rs72479000	0.00066778789078	0.000630015	155	0	246026	34.0
chr12	56822345	G	C	TIMELESS	None	missense_variant	MED	R466G	rs143437490	4.98977e+06	4.91413	0	0	244194	23.6
chr15	60793246	A	C	RORA	None	missense_variant	MED	F435L	None	-1.0	-1.0	-1	-1	-1	21.6
chr16	58208380	C	T	CSNK2A2	None	missense_variant	MED	R135Q	rs780916581	1.67202e+06	1.22707	3	0	244484	29.3
chr17	40461117	CTGAG	C	STAT5A	None	splice_donor_variant	HIGH	E705	None	-1.0	-1.0	-1	-1	-1	None
